# Supplementary material for: An Integrated Metabolomic Study of Osteoporosis: Discovery and Quantification of Hyocholic Acids as Candidate Markers
Source: Front Pharmacol. 2021 Aug 6;12:725341. doi: 10.3389/fphar.2021.725341 (PMC8378234; doi:10.3389/fphar.2021.725341)
Supplement: Supplementary file 6 [file DataSheet1.xlsx]

## Sheet: Sup Table1 standard information
Label NAME	Abbreviations	formula	CAS	HMDB	KEGG	providers
Lithocholic acid	LCA	C24H40O3	434-13-9	HMDB0000761	C03990	TRC
Lithocholic acid-D4			83701-16-0			CIL
Deoxycholic acid	DCA	C24H40O4	83-44-3	HMDB0000626	C04483	TRC
Deoxycholic acid-D4			112076-61-6			CIL
Chenodeoxycholic acid	CDCA	C24H40O4	474-25-9	HMDB0000518	C02528	TRC
Chenodeoxycholic acid-D4			99102-69-9			CIL
Hyodeoxycholic acid	HDCA	C24H40O4	83-49-8	HMDB0000733		TRC
Ursodeoxycholic acid	UDCA	C24H40O4	128-13-2	HMDB0000946	C07880	TRC
Ursodeoxycholic acid-D4			347841-46-7			CIL
β-Ursodeoxycholic acid	βUDCA	C24H40O4	78919-26-3	HMDB0000686	C17662	TRC
Cholic acid	CA	C24H40O5	81-25-4	HMDB0000619	C00695	TRC
cholic acid-d4			116380-66-6			CIL
Allocholic acid	ACA	C24H40O5	2464-18-8	HMDB0000505	C17737	TRC
Hyocholic acid	HCA	C24H40O5	547-75-1	HMDB0000760		sigma
β-Muricholic acid	βMCA	C24H40O5	2393-59-1	HMDB0000415	C17726	TRC
beta-Muricholic acid-D5			2393-59-1			CIL
α-Muricholic acid	αMCA	C24H40O5	2393-58-0	HMDB0000506	C17647	TRC
alpha-Muricholic acid-D5			2393-58-0			CIL
3β-Cholic acid	βCA	C24H40O5	3338-16-7	HMDB0000419		TRC
Ursocholic acid	UCA	C24H40O5	2955-27-3	HMDB0000917	C17644	TRC
Glycolithocholic acid	GLCA	C26H43NO4	474-74-8	HMDB0000698	C15557	TRC
Taurolithocholic acid	TLCA	C26H45NO5S	516-90-5	HMDB0000722	C02592	TRC
taurolithocholic acid-d4 sodium salt		C26H41D4NO5S	6042-32-6			CIL
Glycodeoxycholic acid	GDCA	C26H43NO5	16409-34-0	HMDB0000631	C05464	TRC
Glycodeoxycholic acid-D4			360-65-6			CIL
Glycochenodeoxycholic acid	GCDCA	C26H43NO5	16564-43-5	HMDB0006898	C05462	TRC
Glycochenodeoxycholic acid-D4			1201918-16-2			CIL
Glycochenodeoxycholic acid-d4			1201918-16-2			CIL
Glycohyodeoxycholic acid	GHDCA		13042-33-6			TRC
Glycoursodeoxycholic acid	GUDCA	C26H43NO5	64480-66-6	HMDB0000708		TRC
Sodium Taurodeoxycholate hydrate	TDCA	C26H45NO6S	207737-97-1	HMDB0000896	C05463	sigma
Taurodeoxycholic acid-D4 sodium salt		C26H41D4NO6S	1180-95-6			CIL
Taurochenodeoxycholic Acid Sodium Salt	TCDCA	C26H45NO6S	6009-98-9	HMDB0000951	C05465	TRC
taurochenodeoxycholic acid-d4 sodium salt		C26H41D4NO6S	6009-98-9			CIL
Sodium Taurohyodeoxycholate hydrate	THDCA	C26H45NO6S	38411-85-7			sigma
Tauroursodeoxycholic acid	TUDCA	C26H45NO6S	14605-22-2	HMDB0000874		TRC
Tauroursodeoxycholic acid-D4,sodium salt			14605-22-2			CIL
Glycocholic acid hydrate	GCA	C26H43NO6	1192657-83-2	HMDB0000138	C01921	sigma
Glycocholic acid-D4			475-31-0			CIL
Taurocholic Acid	TCA	C26H45NO7S	81-24-3	HMDB0000036	C05122	TRC
Taurocholic Acid-D4,sodium salt		C26H41D4NO7S	145-42-6			CIL
Tauro β-muricholic Acid Sodium Salt	TβMCA	C26H45NO7S	25696-60-0	HMDB0000932		TRC
Tauro β-muricholic Acid-d4 Sodium Salt		C26H41D4NO7S	25696-60-0			TRC
Tauro α-muricholic Acid Sodium Salt	TαMCA	C26H45NO7S	25613-05-2			TRC
Tauro α-muricholic Acid-d4 Sodium Salt		C26H41D4NO7S	25613-05-2			TRC
7-Ketolithocholic acid==>Nutriacholic Acid	7-KetoLCA	C24H38O4	4651-67-6	HMDB0000467		TRC
3-Dehydrocholic Acid	3-DHCA	C24H38O5	2304-89-4	HMDB0000502		TRC
23-Norde oxycholic Acid	NorDCA		53608-86-9	LMST04060020		TRC
Norcholic acid	NorCA		60696-62-0	LMST04060019		TRC
Chenodeoxycholic Acid 24-glucuronide	CDCA-24G		208038-27-1			TRC
Chenodeoxycholic acid 3-β-D-glucuronide	CDCA-3G	C30H48O10	58814-71-4	HMDB0002430		TRC
Isolithocholic acid	isoLCA	C24H40O3	1534-35-6	HMDB0000717	C17658	CAYMAN
Dehydrolithocholic acid	DHLCA		1553-56-6			CAYMAN
12-Keto lithocholic acid	12-ketoLCA	C24H38O4	5130-29-0	HMDB0000328		CAYMAN
ω-Muricholic acid	ω-MCA	C24H40O5	6830-03-1	HMDB0000364	C17727	CAYMAN
Omega-muricholate acid-D5			6830-03-1			CIL
Tauro-β-muricholic Acid (sodium salt)	TβMCA	C26H45NO7S	145022-92-0	HMDB0000932		CAYMAN
Glycohyocholic acid	GHCA	C26H43NO6	32747-08-3	HMDB0240607		CAYMAN
Murideoxycholic acid	MDCA	C24H40O4	668-49-5	HMDB0000811	C15515	CAYMAN
3-Oxocholic acid	3-oxoCA	C24H38O5	2304-89-4	HMDB0000502		CAYMAN
Isodeoxycholic acid	isoDCA	C24H40O4	566-17-6	HMDB0002536	C17661	CAYMAN
Glycodehydrocholic acid	GDHCA		3415-45-0			CAYMAN
Taurohyocholic acid	THCA	C26H45NO7S	117997-17-8	HMDB0011637	C15516	CAYMAN
7-keto-3 alpha,12 alpha-dihydroxycholanoic acid		C24H38O5	911-40-0	HMDB0000391		TRC
3-Sulfolithocholylglycine acid Disodium Salt		C26H43NO7S	15324-64-8	HMDB0002639	C11301	TRC
3-Hydroxy-7,12-diketocholanoic Acid			517-33-9			TRC
Cholic acid 3-O-bate-glucuronide disodium salt		C30H48O11	76060-22-5	HMDB0002577		TRC
Deoxycholic Acid 3-O-β-D-Glucuronide Disodium Salt		C30H48O10	59274-67-8			TRC
Cholic acid 3-sulfate Sodium Salt		C24H40O8S	66167-89-3			isosciences
Cholic Acid-[d4]-3-Sulfate Sodium Salt		C24H36D4O8S				isosciences
Deoxycholic acid 3-sulfate Sodium Salt		C24H40O7S	60237-35-6			isosciences
Deoxycholic Acid-[d4]-3-Sulfate Sodium Salt		C24H36D4O7S				isosciences
Glycochenodeoxycholic acid 3-sulfate Sodium Salt		C26H43NO8S	66874-09-7			isosciences
Glycochenodeoxychlolic Acid-[d4]-3-Sulfate Sodium Salt		C26H39D4NO8S				isosciences
Glycocholic acid 3-sulfate sodium salt		C26H43NO9S	67850-84-4			isosciences
Glycocholic Acid-[d4]-3-Sulfate Sodium Salt		C26H39D4NO9S				isosciences
Glycodeoxycholic acid 3-sulfate sodium salt		C26H43NO8S	66874-09-7			isosciences
Glycodeoxycholic Acid-[d4]-3-Sulfate Sodium Salt		C26H39D4NO8S				isosciences
Glycolithocholic Acid-3-Sulfate Sodium Salt		C26H43NO7S	64936-82-9			isosciences
Glycolithocholic Acid-[d4]-3-Sulfate Sodium Salt		C26H39D4NO7S				isosciences
Lithocholic acid 3-sulfate Sodium Salt		C24H40O6S				isosciences
Lithocholic Acid-[d4]-3-Sulfate Sodium Salt		C24H36D4O6S				isosciences
Taurochenodeoxycholic acid 3-sulfate sodium salt		C26H45NO9S2	67030-59-5	HMDB0002486		isosciences
Taurochenodeoxycholic Acid-[d4]-3-Sulfate Sodium Salt		C26H41D4NO9S2				isosciences
Taurochenodeoxycholic acid-glucuronide disodium salt		C32H53NO12S	79252-49-6			isosciences
Taurochenodeoxycholic acid-[d4] glucuronide Disodium Salt		C32H49D4NO12S				isosciences
Taurocholic Acid glucuronide disodium salt		C32H53NO13S	99794-76-0			isosciences
Taurodeoxycholic acid 3-sulfate sodium salt		C26H45NO9S2				isosciences
Taurodeoxycholic Acid-[d4]-3-Sulfate Sodium Salt		C26H41D4NO9S2				isosciences
Taurolithocholic Acid-3-Sulfate Sodium Salt		C26H45NO8S2	64936-83-0			isosciences
Taurolithocholic Acid-[d4]-3-Sulfate Sodium Salt		C26H41D4NO8S2				isosciences
Taurolithocholic Acid-[d4]-3-Sulfate Sodium Salt		C26H41D4NO8S2				isosciences
Tauroursodeoxycholic Acid-3-Sulfate Sodium Salt		C26H45NO9S2	14605-22-2	HMDB0000874		isosciences
Tauroursodeoxycholic Acid-[d4]-3-Sulfate Sodium Salt		C26H41D4NO9S2				isosciences
nor-desoxycholic acid			53608-86-9	LMST04060020		TRC
24-nor ursodeoxycholic acid			99697-24-2			TRC
24-Nor Ursodeoxycholic Acid-d5			99697-24-2			TRC
taurohyodeoxycholic acid sodium salt		C26H45NO6S	2958-04-5			TRC
taurohyodeoxycholic acid-d4 sodium salt		C26H41D4NO6S	2958-04-5			TRC
Lithocholic acid 3-O-glucuronide		C30H48O9	75239-91-7	HMDB0002513	C03033	TRC
Nutriacholic acid		C24H38O4	4651-67-6	HMDB0000467		TRC
Dehydrocholic acid			81-23-2	LMST04010106	C13154	TRC
gamma-Muricholic acid-D5			547-75-1			CIL
12-Ketochenodeoxycholic acid		C24H38O5	2458-08-4	HMDB0000400		Avanti
6,7-diketolithocholic acid			1643669-23-1			Avanti
Obeticholic Acid (2,2,4,4-D4, 98%)			459789-99-2			CIL

## Sheet: Sup Table2 BAs detected
N.O.	Metabolites	Abbreviations	HMDB	CAS	formula	m z-1
1	Lithocholic acid	LCA	HMDB0000761	434-13-9	C24H40O3	375.29
2	Deoxycholic acid	DCA	HMDB0000626	83-44-3	C24H40O4	391.285
3	Chenodeoxycholic acid	CDCA	HMDB0000518	474-25-9	C24H40O4	391.285
4	Hyodeoxycholic acid	HDCA	HMDB0000733	83-49-8	C24H40O4	391.285
5	Ursodeoxycholic acid	UDCA	HMDB0000946	128-13-2	C24H40O4	391.285
6	β-Ursodeoxycholic acid	β-UDCA	HMDB0000686	78919-26-3	C24H40O4	391.285
7	Cholic acid	CA	HMDB0000619	81-25-4	C24H40O5	407.28
8	3β-Cholic acid	β-CA	HMDB0000419	3338-16-7	C24H40O5	407.28
9	Glycolithocholic acid	GLCA	HMDB0000698	474-74-8	C26H43NO4	432.312
10	Taurolithocholic acid	TLCA	HMDB0000722	516-90-5	C26H45NO5S	482.295
11	Glycodeoxycholic acid	GDCA	HMDB0000631	16409-34-0	C26H43NO5	448.307
12	Glycohyodeoxycholic Acid	GHDCA		13042-33-6	C26H43NO5	448.307
13	Taurodeoxycholic acid	TDCA	HMDB0000896	516-50-7	C26H45NO6S	498.289
14	Glycocholic acid	GCA	HMDB0000138	475-31-0	C26H43NO6	464.302
15	7-Ketolithocholic acid	7-KetoLCA	HMDB0000467	4651-67-6	C24H38O4	389.27
16	Norcholic acid	NorCA		60696-62-0	C23H38O5	393.265
17	Chenodeoxycholic acid 3-glucuronide	CDCA-3G	HMDB0002430	58814-71-4	C30H48O10	567.317
18	Allocholic acid	ACA	HMDB0000505	2464-18-8	C24H40O5	407.28
19	Hyocholic acid	HCA	HMDB0000760	547-75-1	C24H40O5	407.28
20	Glycochenodeoxycholic acid	GCDCA	HMDB0006898	16564-43-5	C26H43NO5	448.307
21	Glycoursodeoxycholic acid	GUDCA	HMDB0000708	64480-66-6	C26H43NO5	448.307
22	Taurochenodeoxycholic Acid	TCDCA	HMDB0000951	6009-98-9	C26H45NO6S	498.289
23	Tauroursodeoxycholic acid	TUDCA	HMDB0000874	14605-22-2	C26H45NO6S	498.289
24	Taurocholic acid	TCA	HMDB0000036	81-24-3	C26H45NO7S	514.284
25	3-Oxocholic acid	3-oxoCA	HMDB0000502	2304-89-4	C24H38O5	405.265
26	23-Nordesoxycholic acid	NorDCA		53608-86-9	C23H38O4	377.27
27	Chenodeoxycholic acid 24-glucuronide	CDCA-24G		208038-27-1	C30H48O10	567.317
28	Beta-Muricholic acid	β-MCA	HMDB0000415	2393-59-1	C24H40O5	407.28
29	Alpha-Muricholic acid	α-MCA	HMDB0000506	2393-58-0	C24H40O5	407.28
30	Gamma-muricholic acid	γ-MCA	HMDB0000760	547-75-1	C24H40O5	407.28
31	Omega-muricholic acid	ω-MCA	HMDB0000364	1800707	C24H40O5	407.28
32	Ursocholic acid	UCA	HMDB0000917	2955-27-3	C24H40O5	407.28
33	Tauro beta-muricholic acid	T-β-MCA	HMDB0000932		C26H45NO7S	514.284
34	Tauro alpha-muricholic acid	T-α-MCA			C26H45NO7S	514.284
35	12-Ketochenodeoxycholic acid	12-KetoCDCA	HMDB0000400	204023	C24H38O5	405.265
36	12-Ketolithocholic acid	12-ketoLCA	HMDB0000328	5130-29-0	C24H38O4	389.27
37	6,7-Diketolithocholic acid	6,7-DikLCA			C24H36O5	403.249
38	7-Ketodeoxycholic acid	7-KetoDCA	HMDB0000391	911-40-0	C24H38O5	405.265
39	Isoallolithocholic acid; Alloisolithocholic acid	Iso-ACA	HMDB0000713	2276-93-9	C24H40O3	375.29
40	Apocholic acid	APCA		641-81-6	C24H38O4	389.27
41	Dehydrolithocholic acid	DHyLCA		1553-56-6	C24H38O3	373.275
42	Dioxolithocholic acid	Dio-LCA		517-33-9	C24H36O5	403.249
43	Glycodehydrocholic acid	GDHyCA		3415-45-0	C26H37NO6	458.255
44	Glycohyocholic acid	GHCA	HMDB0240607	32747-08-3	C26H43NO6	464.302
45	Isodeoxycholic acid	Iso-DCA	HMDB0002536	566-17-6	C24H40O4	391.285
46	Isolithocholic acid	Iso-LCA	HMDB0000717	1534-35-6	C24H40O3	375.29
47	Murideoxycholic acid	MDCA	HMDB0000811	668-49-5	C24H40O4	391.285
48	Taurohyocholic acid	THCA	HMDB0011637	32747-07-2(117997-17-8)	C26H45NO7S	514.284
49	Cholic Acid-3-Sulfate	CA-3S			C24H40O8S	487.237
50	Dehydrocholic acid	DHyCA		81-23-2	C24H34O5	401.233
51	Deoxycholic acid 3-sulfate	DCA-3S			C24H40O7S	471.242
52	Glycochenodeoxycholic acid 3-sulfate	GCDCA-3S			C26H43NO8S	528.264
53	Glycocholic acid 3-sulfate	GCA-3S			C26H43NO9S	544.259
54	Glycodeoxycholic acid 3-sulfate	GDCA-3S			C26H43NO8S	528.264
55	Glycolithocholic acid 3-sulfate	GLCA-3S	HMDB0002639	15324-64-8	C26H43NO7S	512.269
56	Lithocholic acid 3-sulfate	LCA-3S	HMDB0000907	34669-57-3	C24H40O6S	455.247
57	24-Norursodeoxycholic acid	Nor-UDCA		99697-24-2	C23H38O4	377.27
58	Taurochenodeoxycholic acid 3-sulfate	TCDCA-3SO			C26H45NO9S2	578.246
59	Taurodeoxycholic acid 3-sulfate	TDCA-3S			C26H45NO9S2	578.246
60	Taurohyodeoxycholic Acid	THDCA		386523	C26H45NO6S	498.289
61	Taurolithocholic acid 3-sulfate	TLCA-3S	HMDB0002580	15324-65-9	C26H45NO8S2	562.251
62	Tauroursodeoxycholic acid 3-sulfate	TUDCA-3S			C26H45NO9S2	578.246
63	Deoxycholic Acid 3-Glucuronide	DCA-3G	HMDB0002596	72504-58-6	C30H48O10	567.317
64	Taurochenodeoxycholic acid-glucuronide	TCDCA-G		79252-49-6	C32H53NO12S
65	Cholic Acid 3-Glucuronide	CAAG		208038-30-6	C30H48O11	583.312
66	Lithocholic Acid 3-O-Glucuronide	LCA-3G	HMDB0002513	75239-91-7	C30H48O9	551.323

## Sheet: Sup Table3 Clinical Character
Characteristics	Con group (n=32)	OS group (n=32)	p-value
gender	4 male, 28 female	4 male, 28 female	1
age	60.59±14.14	60.47±12.39	0.97
Glucose(mmol/l)	5.44±0.81	5.25±0.49	0.252
creatinine(μmoI/L)	56.54±13.35	55.25±6.37	0.625
total cholesterol(mmol/l)	4.86±0.66	4.85±0.65	0.92
total bile acid(μmoI/L)	3.19±1.81	3.53±1.67	0.439
Serum Calcium(mmol/L)	2.32±0.06	2.35±0.1	0.131
Serum Phosphorus(mmol/L)	1.15±0.08	1.14±0.2	0.818

## Sheet: Sup Table4 untargeted meta
	M/Z	Formula	Class	HMDB	KEGG	Con1	Con2	Con3	Con4	Con5	Con6	Con7	Con8	Con9	Con10	Con11	Con12	Con13	Con14	Con15	Con16	Con17	Con18	Con19	Con20	Con21	Con22	Con23	Con24	Con25	Con26	Con27	Con28	Con29	Con30	Con31	Con32	OS1	OS2	OS3	OS4	OS5	OS6	OS7	OS8	OS9	OS10	OS11	OS12
Group						Con	Con	Con	Con	Con	Con	Con	Con	Con	Con	Con	Con	Con	Con	Con	Con	Con	Con	Con	Con	Con	Con	Con	Con	Con	Con	Con	Con	Con	Con	Con	Con	OS	OS	OS	OS	OS	OS	OS	OS	OS	OS	OS	OS
3-[3-(Sulfooxy)phenyl]propanoic acid	245.013	C9H10O6S	Benzenoid	HMDB0094710		20.4239	20.4509	22.1253	18.8704	21.6347	19.2709	18.7316	20.1428	17.312	18.1841	19.7836	25.757	19.3846	21.0543	19.0801	19.6784	16.4406	18.0457	23.6759	23.1527	18.2002	18.5362	20.9119	18.1594	21.6739	20.082	20.9189	21.5693	24.6081	22.8451	22.6226	22.7739	26.151	25.8048	25.7563	25.6493	26.7817	26.3651	25.6503	24.6939	22.6372	25.3705	23.1124	25.0945
X279	279.091	C12H14N4O2S	X			23.0304	23.0009	22.9869	23.5461	23.1391	22.9473	23.0389	23.0168	22.8756	23.0317	22.9971	23.0041	23.0621	23.039	23.0064	22.9979	23.0673	22.9722	23.0051	23.0402	23.0746	23.0441	22.9939	22.9825	23.152	23.0227	23.0181	22.9708	23.0299	22.9604	22.9801	23.0849	22.1443	22.0709	22.9669	22.0234	22.1491	22.3959	22.1433	22.9537	22.4187	21.999	22.9966	22.9901
X204M1	204.138	C13H17NO	X			23.755	23.7392	23.7755	23.6911	23.6223	23.7178	23.7317	23.6454	23.7998	23.6482	23.6105	23.6357	23.7296	23.6001	23.6994	23.6961	23.7238	23.7608	23.7569	23.6166	23.6152	23.5683	23.7977	23.7467	23.5531	23.6877	23.6721	23.7365	23.5352	23.6234	23.6524	23.6409	23.188	23.0148	23.849	23.1555	23.0281	23.242	23.0466	23.7505	23.0491	23.0883	23.7303	23.6427
Diisobutyl phthalate	279.159	C16H22O4	Chemical	HMDB0013835	C15205	25.2169	25.1178	25.3565	25.2617	25.217	25.2759	25.5018	25.3374	25.4025	25.1665	25.3976	25.3443	25.0736	25.3131	25.3956	25.2271	25.1963	25.2139	25.423	25.424	25.1946	25.3654	25.1605	25.4322	25.221	25.1369	25.3246	25.0313	25.3604	25.2614	25.1541	25.1418	24.4867	24.9659	25.331	24.8526	24.734	24.9363	24.796	25.4077	25.2284	25.1034	25.0644	25.0581
LysoPC(0:0/16:0)	496.34	C24H50NO7P	LPC	HMDB0240262		30.1091	30.569	29.8364	29.858	29.9342	29.9599	29.5604	30.2237	29.9893	30.114	30.1437	29.8658	29.8912	30.0574	30.0405	30.1123	30.2709	28.8098	29.6034	29.2939	29.7692	29.452	29.7844	29.7401	29.8703	29.956	29.7054	29.6729	29.9462	30.114	29.701	29.9835	28.9974	29.458	29.0577	29.3352	29.2698	29.1203	29.174	29.346	29.8253	29.6388	29.9887	29.5178
X235	235.18	C14H22N2O	X			14.415	15.8142	13.6005	14.141	15.5844	14.6735	15.7793	15.7838	15.0915	16.0234	15.8862	15.4339	15.5718	14.7098	16.9646	14.9255	17.0618	13.6367	15.0446	14.2462	15.1227	15.7483	15.397	14.0889	15.8681	14.2774	14.6541	15.6623	14.7316	13.0112	14.3443	15.7646	14.4984	13.6797	14.2623	14.5049	14.0898	13.0775	11.7202	14.9423	13.6893	14.5525	14.9243	14.5537
4-Hydroxyproline	130.051	C5H9NO3	Amino acid	HMDB0000725	C01157	24.4242	23.9523	23.1237	22.5249	24.0898	23.2867	23.5052	23.8781	23.2017	24.1148	24.388	23.9122	23.8197	24.5091	24.7895	23.9013	25.1357	23.5003	23.9868	23.788	25.0039	23.728	23.63	23.5825	24.7788	23.8065	24.2928	23.6665	24.3344	23.6666	24.1511	25.0096	23.0785	23.057	23.7023	23.2677	23.5385	23.2556	23.4607	23.1271	23.2838	23.1215	23.7657	23.7739
X293-2	293.179	C14H30O4S	X			26.4514	26.4514	26.6804	26.3614	26.1834	26.129	26.1035	26.6329	25.7767	25.7123	25.8228	26.048	26.4636	26.1261	26.0123	25.7961	25.546	25.4269	25.9895	26.5478	26.2717	25.7921	26.2219	26.0758	26.7063	25.8952	25.778	25.9157	25.9993	25.964	26.0243	26.1868	25.0139	24.8753	25.2762	25.2281	25.8453	25.3263	25.2735	25.2974	25.7512	25.5103	25.6662	26.2295
Sphingosine	300.29	C18H37NO2	Sphingosine	HMDB0000252	C00319	20.4671	21.5688	21.9241	22.4868	21.7061	21.8067	22.3092	21.8369	21.8625	21.6929	21.9977	21.8661	20.9566	22.4486	22.6045	21.3915	22.2986	21.4145	21.4234	21.7207	21.6365	21.7879	20.8367	21.6863	22.6008	21.8074	21.6505	22.0078	21.2024	20.8883	21.793	21.2088	22.3726	23.6097	24.1218	24.1257	22.5081	23.0038	22.1807	22.2318	22.6512	22.8057	21.7967	21.4851
IS(M1)	286.143	C12H9D9Cl2N2O	IS			29.3077	29.2378	29.2896	29.2356	29.249	29.2777	29.26	29.2808	29.2972	29.282	29.2358	29.1943	29.2227	29.2527	29.1455	29.3015	29.2687	29.1528	29.1659	29.1521	29.1613	29.2982	29.1498	29.1141	29.1822	29.1865	29.1406	29.1171	29.1514	29.1747	29.1443	29.18	29.0812	29.0744	29.0511	29.0181	29.126	29.1039	29.0428	28.9954	29.1818	29.2279	29.0584	29.0737
X241-2	241.155	C12H20N2O3	X			22.4825	22.2822	21.872	22.4193	21.7628	22.0796	21.9461	22.169	21.9254	21.8755	21.7825	21.7804	21.9643	21.7936	21.8098	21.7401	21.8754	21.6991	21.8137	22.0219	21.8545	21.9846	21.9611	22.1402	22.0246	21.993	21.8843	22.0242	21.8214	22.0834	21.7216	21.7098	21.1593	21.8116	21.2321	21.0263	21.6648	21.4646	21.7459	21.7351	21.9258	22.0435	21.5308	21.6481
LysoPC(16:0/0:0)	496.34	C24H50NO7P	LPC	HMDB0010382	C04230	32.5274	32.8608	32.3183	32.2844	32.3461	32.3577	32.0374	32.5522	32.3972	32.4338	32.4932	32.3258	32.3072	32.3133	32.3947	32.4878	32.595	31.4162	32.1025	31.8355	32.1132	32.0185	32.2837	32.2208	32.264	32.3548	32.1411	32.1606	32.3119	32.473	32.1198	32.3962	31.6051	32.0322	31.6914	31.9212	31.8559	31.7914	31.8022	31.9586	32.2813	32.1858	32.3325	31.995
cyclic Melatonin	231.113	C13H14N2O2	Amino acid	HMDB0060811		17.1508	17.0081	19.3555	18.72	16.5136	16.9145	19.4561	17.039	15.466	17.7489	19.5055	17.3016	18.3679	16.276	17.7109	18.1429	16.165	18.076	18.8354	16.3631	16.132	19.0063	19.3255	14.4378	16.3878	15.0409	19.9275	19.0306	14.7816	17.2473	15.3089	14.6001	18.4706	20.3483	17.0574	19.5353	18.9	17.5609	17.8882	16.8241	19.4688	18.8753	17.8637	18.4
Trp-Val-Arg	460.267	C22H33N7O4	Peptide			19.4127	19.463	20.7302	18.9595	19.7512	19.3729	19.7884	19.7614	19.5222	19.8377	19.4177	19.3994	20.4173	21.2875	20.4695	19.6488	20.7003	19.7057	20.1641	20.4415	20.3556	19.8121	20.0968	20.4471	20.8993	19.3197	20.2974	18.9308	19.6556	19.2244	19.5066	19.5001	20.2778	19.6492	19.7608	19.478	19.0226	20.1244	18.5134	19.5644	19.6498	19.1894	19.2092	18.862
LysoPC(0:0/18:0)	524.371	C26H54NO7P	LPC	HMDB0011128	C04230	28.1451	28.9509	27.8961	27.9356	27.9601	28.2893	27.8578	28.2901	27.9849	28.2068	28.3482	28.0556	27.988	28.1064	28.3866	28.3432	28.3846	26.4322	28.0645	27.488	27.5534	27.3525	28.0794	27.974	27.6994	27.7534	27.8782	27.744	28.2253	28.1234	27.7933	27.866	27.0867	27.9654	27.1982	27.5929	27.1828	27.1569	26.8412	27.5982	27.9182	27.6773	27.7875	27.4524
Sphinganine 1-phosphate	382.272	C18H40NO5P	Sphingosine	HMDB0001383	C01120	22.3583	22.3822	22.7817	23.1041	22.8434	22.4512	22.9724	22.6832	22.5804	22.5911	23.0498	22.774	22.6795	23.1896	23.2816	22.7172	22.856	22.3079	22.9735	23.194	22.3918	22.5203	22.433	22.6579	22.9898	22.1854	22.7189	22.6277	22.494	22.0635	22.1573	22.454	22.7251	22.7039	22.3912	21.8738	22.1373	22.4345	21.531	21.9657	22.5504	22.8111	22.263	22.4052
X310-3	310.162	C20H23NS	X			19.4635	20.3205	19.6336	19.5928	19.4444	19.8685	19.6444	20.0577	19.8281	19.7608	19.9762	19.8972	19.1756	19.7813	20.1384	19.6612	19.9506	17.5782	19.6829	19.223	18.8832	21.3454	19.4465	19.6882	19.0005	18.9662	19.3782	18.9236	19.942	19.7985	19.285	19.119	17.9366	19.6234	19.1362	18.958	18.2572	18.4282	17.7406	19.5216	19.6991	19.3889	19.24	18.855
X310-4	310.162	C20H23NS	X			22.5508	23.0267	22.8077	22.8406	22.4389	23.0732	22.8087	23.0787	22.9485	22.6131	23.1791	22.8854	22.5168	22.8937	23.2745	22.6841	22.778	21.1897	22.6726	22.5566	22.132	24.5008	22.5509	22.883	22.1097	22.1518	22.6764	22.3527	22.909	22.9294	22.2787	22.2796	21.4979	22.7069	22.5393	22.3729	21.548	21.6129	21.3379	22.818	22.7596	22.6168	22.2494	22.1322
LysoPC(18:0/0:0)	524.371	C26H54NO7P	LPC	HMDB0010384	C04230	31.1638	31.8087	31.0063	30.99	31.0259	31.247	30.9149	31.2432	31.0582	31.1911	31.311	31.0544	31.017	31.0614	31.349	31.3704	31.4109	29.651	31.0864	30.6103	30.6748	30.5943	31.13	30.9992	30.7755	30.8348	30.9116	30.8432	31.1699	31.0906	30.8468	30.9053	30.3019	31.0549	30.4071	30.6661	30.4456	30.3386	30.1323	30.7712	30.974	30.7801	30.867	30.6452
LysoPC(0:0/20:2)	548.371	C28H54NO7P	LPC		C04230	22.0159	22.7097	21.6257	21.9471	21.43	22.1872	21.4128	22.0803	21.8465	21.8699	22.0586	21.8715	22.0205	21.9584	21.8879	21.8718	22.4763	21.1929	21.8861	21.1943	21.0815	21.4664	22.4556	22.0121	21.5008	21.3596	21.9592	21.4407	21.5432	21.7185	21.415	21.3513	21.866	21.4527	21.7	21.7867	21.0803	20.9762	20.9439	21.0278	20.8309	21.7644	21.7255	21.6735
Stearoylcarnitine(AcCa(18:0)	428.373	C25H49NO4	Acylcarnitine	HMDB0000848		24.6448	23.9693	23.4367	22.7689	23.5869	23.638	23.825	23.9295	23.2535	23.4326	24.5453	23.6842	24.2032	23.3285	23.6623	24.0524	23.7832	22.3022	23.6337	23.8581	23.4355	23.1837	23.7534	23.2229	24.0521	23.8186	23.4765	23.9944	23.2458	23.5472	23.8746	22.9759	22.7731	23.355	23.2727	22.6454	23.1102	22.8375	22.6397	23.1674	24.1201	23.0679	22.8209	22.6033
Linoleyl carnitine(AcCa(18:2)	424.342	C25H45NO4	Acylcarnitine	HMDB0006469		27.234	25.7571	26.355	26.1726	26.6418	26.4061	26.0327	26.4782	26.4091	25.9899	27.4201	26.4677	26.6013	26.5221	25.9282	26.7358	26.3127	25.1238	26.0702	26.5468	26.4629	26.8125	25.9908	26.4483	26.5061	25.9051	26.716	26.4379	26.0412	26.1576	26.0829	26.2181	25.6724	25.4545	25.7637	26.1598	25.8471	26.2602	25.2116	25.1702	25.5532	25.8885	25.757	25.5604
p-Hydroxyphenylacetic acid	151.04	C8H8O3	Microbial metabolite	HMDB0000020	C00642	19.6332	19.7578	20.2126	19.3285	19.2864	19.5282	19.3387	19.6305	19.8171	19.7139	19.7093	19.3085	19.6312	18.7555	18.9639	20.0128	18.7956	19.266	19.2881	18.7169	19.174	19.1464	19.6325	19.0077	18.6277	19.1306	18.126	19.892	18.5654	19.0001	18.8574	18.885	20.5167	18.9516	18.9382	18.9129	19.5062	19.5958	19.958	19.9089	19.0541	20.2381	18.687	19.5727
Palmitoylcarnitine(AcCa(16:0)	400.342	C23H45NO4	Acylcarnitine	HMDB0000222	C02990	26.319	25.3711	25.4258	24.5793	25.5518	25.1381	25.5754	25.5009	25.0973	25.1633	26.0829	25.462	25.1953	25.1326	24.8573	25.4715	25.4674	24.2855	25.4195	25.7005	25.6221	25.5251	24.9256	25.3429	25.7325	25.5859	25.2931	25.6363	24.8435	25.2707	25.3651	25.3444	24.4948	24.6333	24.8375	24.588	24.8599	25.2587	24.7477	25.0823	25.8008	25.0148	24.3891	24.7827
LysoPE(0:0/18:0)	482.324	C23H48NO7P	LPE	HMDB0011129		22.8881	23.3524	22.6438	22.6432	22.936	22.8469	22.2774	22.9786	22.6765	23.209	22.9215	22.5718	22.4723	23.0662	23.5124	23.045	23.2364	22.0015	22.9837	21.4936	22.6629	22.1643	23.3122	22.6467	22.1622	23.1089	22.4954	22.1074	22.6982	22.9518	22.6519	22.7504	22.098	22.7317	22.2826	22.5139	21.8639	22.2532	21.7165	22.4011	22.3595	22.2968	22.8307	22.3081
N-Acetylneuraminic acid	308.099	C11H19NO9	Carbohydrate	HMDB0000230	C19910	23.9181	23.6229	23.3451	23.399	23.987	23.0009	23.4756	23.3604	23.3511	24.0201	24.5313	23.4857	23.7361	24.4283	24.5714	23.8761	24.8586	23.3654	24.0567	23.5694	24.0201	23.8504	23.815	23.6626	24.5868	23.9024	24.0386	24.559	23.5715	23.1969	23.9909	24.3967	23.8747	23.3706	23.5895	23.6933	23.4498	23.6008	23.5821	22.9275	23.5328	23.0933	23.8309	23.4845
LysoPE(22:6/0:0)	526.293	C27H44NO7P	LPE	HMDB0011526		26.6541	26.1235	26.1523	25.6328	26.4812	26.5193	26.0094	25.7044	25.8675	26.4779	26.4699	26.2039	25.5068	26.2942	25.8955	26.4041	26.1756	25.3589	25.5049	25.5313	26.1485	25.9334	26.0854	26.1252	26.1887	26.2444	26.0087	25.7305	26.0609	26.3082	26.4005	26.6013	25.6013	25.8263	25.4365	26.0855	25.5435	26.2555	25.6617	25.9657	24.8703	25.2597	25.5372	25.42
X299	299.149	C15H22O6	X			13.4656	12.4858	15.076	12.3567	13.202	13.226	12.1824	13.9199	12.9491	12.0828	15.2606	12.8236	15.6213	14.7	14.5575	14.6491	12.1852	14.439	13.7841	14.1872	13.6476	14.6222	15.0432	15.1196	14.6275	11.8094	11.9155	11.7973	14.4809	12.9438	12.0741	14.7278	18.9784	13.4565	17.2444	14.3349	14.3259	16.5342	15.2071	14.8085	12.8997	13.4965	14.7947	15.3185
LysoPC(O-18:1/0:0)	508.376	C26H54NO6P		LMGP01060039	[map00564 Glycerophospholipid metabolism]	26.0328	26.231	25.5875	25.5113	25.5826	25.8483	25.9246	26.1516	26.1894	25.9778	26.4224	25.9244	26.1672	26.3671	25.7106	26.036	25.85	24.962	25.8474	25.3095	24.929	25.1903	26.0196	25.5813	25.5065	25.2744	26.102	25.8015	25.5547	25.7189	25.2749	25.5535	25.7727	25.9827	25.5668	25.6287	25.2703	25.1715	25.0519	25.4894	25.7399	25.7502	25.3959	25.6873
Glycohyocholic acid(GHCA)	464.302	C26H43NO6	Bile acid	HMDB0240607		17.6711	18.0624	18.276	18.7649	17.6879	16.4088	17.3731	21.2695	18.5128	18.6297	17.6415	18.5803	19.168	18.41	18.9905	16.6012	18.8932	15.5616	17.8015	19.0649	17.8202	16.8436	20.7954	16.6218	17.9788	17.2616	19.3576	19.3679	17.3854	18.8388	17.6597	18.7699	20.6307	20.115	23.0554	19.5923	18.5428	19.2558	18.0342	19.2925	19.234	19.1207	18.5363	18.6322
LysoPE(0:0/22:5n6)	528.308	C27H46NO7P	LPE	HMDB0011494		21.5389	22.5294	21.2859	20.2522	21.9596	21.0805	21.0681	21.5289	21.691	21.9508	22.6851	20.7922	21.1621	21.7629	22.7237	21.2851	22.388	20.6653	21.8704	20.8159	22.1835	21.4213	21.9098	21.3701	22.0817	22.2308	20.7177	21.0445	21.9134	22.5176	22.2926	22.0818	21.444	20.697	21.2098	20.0801	21.5679	20.8384	21.6181	21.6222	21.3645	21.1498	21.3793	21.616
LysoPE(22:5n3/0:0)	528.308	C27H46NO7P	LPE	HMDB0011525		19.2955	20.3517	20.1997	18.8015	19.956	19.3775	19.6051	19.943	20.1054	19.7592	20.7646	19.4897	19.5414	19.352	20.7242	19.8551	20.2627	19.347	20.339	19.7146	19.9032	19.7698	19.7831	19.5282	20.1033	20.1072	19.336	19.5156	20.2985	20.5097	20.194	20.0468	19.1623	19.7652	19.5261	18.926	19.6559	18.6797	19.2634	20.5155	19.5158	19.3722	19.1732	20.0473
Allopregnanolone	317.249	C21H34O2	Steroid	HMDB0001449	C13712	23.7789	23.3481	22.9076	22.1453	22.9297	22.3701	23.2178	22.7771	22.6511	22.5912	23.56	23.0306	22.1569	23.0865	23.0866	22.9637	22.9108	22.8231	23.2379	23.3602	23.4867	23.7738	22.3515	22.7449	23.5322	23.3732	22.7616	23.2012	22.8014	22.5354	22.9223	23.0697	22.5593	22.0621	22.7146	21.9976	22.8761	23.1141	23.0731	22.9727	22.1112	22.1903	22.0969	22.6273
X165	165.092	C10H14O2	X	HMDB0004586	C11924	23.5368	22.8823	23.8335	22.8453	23.1848	23.7254	23.4588	23.9876	23.4807	23.4814	24.929	24.3737	23.0821	23.9399	23.1749	25.1758	24.4446	23.3957	22.208	23.4826	23.9363	24.4744	23.5961	23.932	24.1829	23.2734	24.0127	23.862	23.415	23.2644	22.2736	24.2148	23.5839	19.7198	23.7731	23.0574	23.3463	23.8555	22.6958	22.1276	22.8904	21.9098	23.7825	24.4553
LysoPC(O-18:0/0:0)	510.392	C26H56NO6P	LPC	HMDB0011149	C04317	24.0997	24.2594	23.8412	23.415	23.4289	24.0192	24.1786	24.8099	24.0563	23.9691	24.4384	24.2388	24.7647	24.4768	23.664	24.4194	23.7175	23.2545	24.3062	23.4009	22.9881	23.3214	24.2558	23.6381	23.7886	23.7306	24.0868	23.9544	24.3203	24.0086	23.3923	23.6436	22.7641	24.438	22.8857	23.36	23.705	23.092	23.0811	24.3442	23.9522	23.9034	23.5282	23.7229
X310-1	310.201	C17H27NO4	X			24.1842	24.3334	24.4447	24.164	24.2857	24.5086	23.8636	24.7417	24.871	24.3516	25.1963	25.5128	23.9341	24.1244	24.8208	25.5048	24.7019	22.8465	23.6596	24.1176	24.2063	25.9899	24.7636	25.0288	25.3625	25.2258	24.3131	24.6231	24.5058	23.8563	22.5319	24.5553	23.9231	19.7193	24.2771	23.6847	24.2636	24.2888	23.9137	22.2854	23.0908	22.7914	24.1982	24.565
X293-1	293.179	C14H30O4S	X			27.3996	27.3304	27.119	27.3022	27.1613	27.3441	27.3573	27.3532	27.2287	27.0361	27.3192	27.2659	27.2923	27.2174	27.2586	27.3049	27.2479	26.9506	27.1658	27.2626	27.2139	27.3162	27.0757	27.1866	27.3159	27.3146	27.3738	27.4071	27.243	27.3285	27.0471	27.082	26.8772	27.1774	27.0739	27.1008	27.0884	27.2979	27.043	27.2109	27.281	27.2334	27.1559	27.083
LysoPE(0:0/22:6)	526.293	C27H44NO7P	LPE	HMDB0011496		24.3642	23.8344	24.2715	23.5102	24.3237	24.2541	23.8257	23.969	23.8231	24.267	24.2064	24.2559	23.8234	23.7593	23.5938	24.6154	24.0852	23.2033	23.7944	24.1357	23.9059	23.7782	23.9526	23.8552	24.1091	23.9819	23.9622	23.8549	24.0801	24.0577	24.1751	24.4282	23.1511	24.0706	23.2937	23.7696	23.3614	23.8862	23.1894	24.2629	22.8901	23.3655	23.2528	23.617
Ile-Pro	229.155	C11H20N2O3	Peptide	HMDB0011174		25.6922	25.0797	24.9854	25.3548	25.8356	25.2132	24.8459	24.7647	25.1447	24.9617	25.4588	24.7389	25.1858	24.8964	25.337	25.4208	24.8397	23.3205	24.4074	25.3775	24.6985	25.7209	25.0814	26.3796	25.1409	25.1448	25.4659	24.7434	24.6782	24.7424	24.4482	24.7888	23.7934	24.4168	24.5038	24.8318	24.6241	24.6287	24.581	24.2073	24.8684	24.8423	24.6736	24.4547
Acetylglycine	116.035	C4H7NO3	Amino acid	HMDB0000532		23.7556	22.6738	22.0109	22.6479	23.0766	22.7279	23.0137	22.9134	22.083	22.951	23.9927	23.0623	22.8914	23.7555	23.3714	23.1434	24.1266	22.8982	23.7664	22.4148	23.1423	22.9987	22.8524	22.1169	23.1632	22.8956	23.3909	22.9518	23.3704	22.053	23.364	24.0345	22.6174	22.0503	22.8175	22.5483	22.9525	23.0486	22.9356	22.6767	21.8712	22.3691	23.5676	22.7964
L-Threonine	120.066	C4H9NO3	Amino acid	HMDB0000167	C00188	24.8575	25.0844	24.4184	25.1121	25.0253	24.6162	24.308	25.8775	25.1797	24.7695	25.1362	25.113	24.6979	25.1004	25.1474	24.704	24.9457	24.762	24.6412	24.705	24.7409	25.2169	25.0695	24.9677	24.8102	24.9032	25.218	25.1025	24.9074	25.0513	24.5075	24.5697	24.7555	24.7261	24.5454	24.808	24.7401	24.5856	25.1108	24.4977	24.551	24.7798	24.5995	24.9959
LysoPC(0:0/22:6)	568.34	C30H50NO7P	LPC		C04230	25.7905	25.5291	24.9577	24.8272	25.0802	24.8161	24.8031	24.8288	25.0147	25.54	25.6787	25.2463	24.6118	24.5768	24.3273	25.4491	25.1555	24.1962	24.4877	25.2135	24.6321	24.827	24.7746	25.0448	25.0973	24.6754	25.2828	25.2544	25.2472	25.3282	25.1272	25.587	24.3571	25.2623	24.1732	25.2059	24.9374	24.8095	24.5868	25.2166	23.9436	24.4836	24.3025	24.6255
LysoPE(18:0/0:0)	482.324	C23H48NO7P	LPE	HMDB0011130		26.2398	26.6442	26.078	26.014	26.253	26.2911	25.6077	26.3408	26.0724	26.4803	26.2667	25.9582	25.7755	26.2776	26.8484	26.4041	26.5588	25.2817	26.2828	24.7013	25.8654	25.5689	26.6658	26.0558	25.2785	26.4325	25.7882	25.4723	26.0375	26.3059	25.9269	26.0048	25.5315	26.0893	25.6928	26.003	25.3046	25.668	25.1775	25.7782	25.7249	25.6751	26.1628	25.6957
LysoPC(20:2/0:0)	548.371	C28H54NO7P	LPC	HMDB0010392	C04230	25.3658	26.126	24.835	25.2243	24.7213	25.4954	24.5837	25.3551	25.1289	25.1659	25.3424	25.1944	25.2117	25.2334	25.1671	25.1954	25.7425	24.3008	25.1216	24.306	24.3518	24.7778	25.6897	25.3346	24.6386	24.5901	25.182	24.5966	24.8207	24.913	24.619	24.5641	25.2215	24.7929	25.0178	25.1176	24.3343	24.4301	24.2211	24.3337	24.1734	25.1406	24.9439	24.958
LysoPC(0:0/20:4)	544.34	C28H50NO7P	LPC		C04230	26.6604	27.7118	26.5261	26.4095	26.6276	25.8478	26.4243	26.5814	26.4915	27.0604	27.6371	26.196	26.5285	27.0078	26.6737	26.9595	26.81	26.2846	26.8389	26.5222	26.6695	26.3506	26.1244	26.4955	26.3911	26.8681	26.7711	26.7263	26.9656	27.1435	26.6929	26.856	26.012	27.1308	26.0201	26.2294	26.7995	26.4909	26.059	26.8639	26.791	25.931	26.9018	26.6493
Glucaric acid	209.03	C6H10O8	Carbohydrate	HMDB0000663	C00818	23.6864	23.1385	22.5101	20.5942	23.1498	22.8722	23.022	22.6646	23.1399	22.5887	21.5818	23.3228	22.7347	22.9922	22.5466	23.1553	22.7287	23.4142	23.7867	23.6454	23.367	23.8058	22.1142	23.4282	23.8647	23.4188	21.9434	21.9311	23.0866	23.4612	23.7979	23.8027	23.2518	22.8493	23.1556	22.3847	23.9677	23.7787	23.0091	24.1332	22.5381	23.4744	23.6403	23.6042
L-Acetylcarnitine	204.123	C9H17NO4	Acylcarnitine	HMDB0000201	C02571	31.2566	30.4122	30.3876	29.6754	31.1696	30.4044	30.405	29.9037	30.0472	30.3513	30.6254	30.4826	29.6649	29.6168	30.3203	29.9977	30.6656	28.285	28.4292	30.8458	30.1624	30.5564	28.8558	29.7911	31.0488	30.7456	29.288	30.9197	30.2416	30.015	30.6632	30.5907	28.7167	29.2681	29.409	29.0617	30.0852	30.2931	29.427	30.0635	29.8729	29.8525	29.8855	29.454
Octenoylcarnitine(AcCa(8:1)	286.201	C15H27NO4	Acylcarnitine	HMDB0013324		26.2285	25.8576	26.4022	25.821	26.3182	26.4415	26.2002	26.5728	27.1703	26.8571	26.4637	27.4483	26.6121	26.412	26.7359	27.4103	26.6399	25.0286	24.9534	26.7639	26.4289	27.0431	26.6725	27.0489	26.6937	26.8091	25.9519	26.6384	26.9193	26.199	25.585	26.3103	25.1281	22.6864	25.4634	25.7909	26.986	25.8137	25.5549	24.0992	25.562	25.0985	26.6503	26.6917
X310-2	310.201	C17H27NO4	X			25.0697	24.3853	24.5726	24.0953	24.9246	24.8767	24.4838	25.0884	25.4637	24.5727	24.6212	25.2171	24.4944	24.6995	24.5935	25.8743	25.1214	22.8428	23.3225	25.0822	24.8313	25.472	24.9967	25.3781	25.1588	25.0559	24.6896	25.1366	24.9734	24.6492	23.1243	24.9161	22.8048	20.5268	23.0038	24.5499	24.8038	24.4629	24.1956	22.4162	23.7874	23.7974	25.4945	24.8944
Tetradecanoylcarnitine(AcCa(14:0)	372.311	C21H41NO4	Acylcarnitine	HMDB0005066		25.7328	23.4445	23.3446	22.6562	23.8493	23.0175	24.019	24.067	22.7801	22.8758	24.8808	23.8246	22.849	24.7066	23.8641	23.5277	23.4341	22.806	22.7737	24.6683	24.2138	24.1097	22.6335	23.0438	24.9821	23.6911	23.8522	23.9405	22.8208	23.8137	23.5144	23.7313	22.3946	22.4799	22.5871	22.1558	23.3263	23.3788	22.9869	23.2379	23.6342	23.0081	22.1813	22.9946
Dihydroxy-cholestenoate isomer3	431.317	C27H44O4	Steroid	HMDB0012454	C17335	21.4808	21.248	20.9486	20.6054	20.8119	21.0207	20.8711	21.2537	20.9209	20.6411	21.6192	21.3313	20.7694	21.4623	20.6406	21.0995	20.6721	19.595	20.7583	21.7995	20.8392	21.6071	20.8957	22.0534	21.4866	20.9502	20.8058	21.5429	20.952	20.9083	20.6819	21.4381	21.9294	21.3503	22.4685	21.3526	21.7149	20.8131	21.2871	22.0008	21.0994	21.3468	20.6061	21.5338
Taurine	124.007	C2H7NO3S	Amino acid	HMDB0000251	C00245	25.2528	25.8564	25.8301	25.7923	26.0836	25.2492	25.6037	25.7762	25.8036	25.7177	25.9135	25.6041	26.0923	26.1044	25.9693	25.6687	26.0208	25.445	26.0927	26.0902	25.7707	25.418	25.4197	25.8066	26.1554	25.7274	25.8453	26.4539	25.7002	26.0646	25.9482	25.657	24.9133	25.7654	24.9851	25.4477	25.7546	25.9075	25.2706	25.7201	25.9199	25.5622	25.8693	25.743
Dihydroxy-cholestenoate isomer2	431.317	C27H44O4	Steroid	HMDB0012454	C17335	19.9688	19.742	19.6491	19.4099	19.5723	19.9058	19.3651	19.8942	19.4458	19.2575	20.303	20.0063	19.4294	20.3402	19.3032	19.6143	19.3118	18.0534	19.2584	20.3003	19.5028	20.3354	19.5973	20.5496	19.8568	19.4797	19.4664	20.2157	19.5523	19.5298	19.3329	20.1469	20.5873	20.1456	21.105	20.2883	20.0723	19.52	19.8838	20.6064	19.5192	20.2295	19.1455	20.0121
Homo-L-arginine	189.135	C7H16N4O2	Peptide	HMDB0000670	C01924	22.2101	22.9563	23.0706	23.1265	23.4052	22.6814	21.709	22.5681	22.2543	22.3642	22.2656	22.8652	23.3866	21.0102	22.3751	23.238	22.3455	23.4764	22.93	22.6759	22.7682	22.6497	22.8879	22.8062	22.4267	23.0953	23.174	22.5294	22.7579	22.484	22.7282	22.3688	22.2775	22.6393	22.7065	21.8233	22.3976	22.4969	22.489	22.1152	23.1656	22.5053	22.3707	22.6889
Betaine	118.086	C5H11NO2	Microbial metabolite	HMDB0000043	C00719	30.8558	31.3862	31.524	31.3281	31.2236	31.181	31.1913	30.9983	31.7339	31.2843	31.4081	31.1714	31.2718	31.0074	31.388	31.3977	31.4901	30.4113	31.022	31.2509	31.6158	31.2257	31.1892	31.1408	31.3353	31.2572	31.3577	31.3137	31.2138	31.2233	31.3131	31.2348	30.995	31.0689	31.1228	31.1302	30.8576	31.0162	30.8734	30.9575	31.3026	31.0322	31.0494	31.003
O-methoxycatechol-O-sulphate	203.002	C7H8O5S	Benzenoid	HMDB0060013		21.561	22.1244	22.0315	22.2608	24.3466	22.7635	22.363	21.6238	21.5632	22.7287	20.9476	22.4868	21.7916	23.0859	22.8288	22.3043	21.9748	21.7088	21.9097	23.8333	21.6329	25.5917	21.2708	21.1433	22.8826	23.9503	21.9714	22.1684	22.4457	22.3012	21.1543	22.5952	22.3122	21.4978	21.8466	20.3391	21.8751	20.8897	22.3143	21.7012	20.1946	22.0898	22.5349	21.6589
LysoPC(0:0/22:4)	572.371	C30H54NO7P	LPC		C04230	20.6258	21.5061	19.974	19.8645	20.4364	19.7423	20.39	20.7779	20.116	20.7398	21.7396	20.0106	20.6374	20.9383	20.6069	20.5884	20.998	20.277	20.9322	20.4109	19.9548	20.4169	20.3389	20.4353	20.2948	20.5495	20.3548	20.7207	20.6134	20.9632	20.6297	20.6151	20.273	20.6318	20.2893	19.591	20.172	19.8999	20.2445	20.5839	20.9024	20.562	20.3018	20.4746
Oleoylcarnitine(AcCa(18:0)	426.358	C25H47NO4	Acylcarnitine	HMDB0005065		26.5374	25.1417	26.0058	25.179	25.8733	25.9583	26.5688	26.0793	26.0489	25.1943	27.1011	26.2286	25.3856	25.935	25.8346	25.4991	25.5571	24.6997	25.3395	26.2935	25.5386	26.3915	24.9127	25.9097	25.9848	25.5839	26.2511	26.1346	25.288	25.7072	25.5397	25.505	25.3899	25.8506	25.9035	25.5635	25.307	25.554	24.8739	25.8343	26.2219	25.5227	24.4682	24.8838
LysoPC(22:5n-6/0:0)	570.355	C30H52NO7P	LPC	HMDB0010403	C04230	22.7365	23.6076	22.3869	22.2284	22.4999	22.0963	22.5487	23.0759	23.3473	23.0325	24.3683	22.4349	22.4194	22.4365	23.5652	22.5139	23.1936	22.264	23.0396	22.9254	22.4427	23.0557	22.5315	22.7975	23.0571	22.5681	22.7226	22.6766	23.6325	23.6517	23.1886	23.1774	22.6691	23.1116	22.8282	22.3311	23.3491	21.8767	22.7598	23.5999	22.8217	22.7542	22.1469	22.8705
Leucinic acid	131.071	C6H12O3	Organic acid	HMDB0000665		22.2878	22.6197	21.4538	22.0539	21.9738	21.9759	22.1087	22.0242	22.1376	22.0214	23.1136	22.1739	22.0686	22.1964	22.2685	22.4918	22.235	21.689	21.5467	22.0727	23.0768	22.4555	22.1154	22.3812	22.823	22.7842	22.667	22.627	22.0549	21.737	22.0195	22.1407	22.2615	21.1587	22.198	21.7536	21.8051	22.0963	22.2067	21.8997	22.8	21.6251	22.0955	22.2263
N-(3-acetamidopropyl)pyrrolidin-2-one	185.128	C9H16N2O2	Polyamine	HMDB0061384		26.5251	26.9686	26.2979	26.1591	27.2475	26.629	26.8191	25.8478	26.446	26.6874	25.8531	25.7712	25.9748	27.02	26.1962	25.5679	26.7253	25.1658	26.8252	26.8176	26.2371	27.2068	26.6455	26.4268	26.2206	26.3056	26.7456	26.1024	25.6778	26.6003	26.2148	26.4159	27.3691	26.641	27.2025	25.5193	25.8648	26.4847	25.9067	26.2227	25.3535	25.5693	25.9953	24.9064
LysoPC(20:1/0:0)	550.387	C28H56NO7P	LPC	HMDB0010391	C04230	24.4734	24.9527	24.734	24.2983	24.0776	24.9077	24.1051	25.0097	24.7185	24.4653	24.7087	24.5006	24.199	24.4793	24.6995	24.7593	24.6614	23.2471	24.779	23.5804	23.0636	23.8459	24.4565	24.6079	23.8257	23.9771	24.7887	24.2114	24.0132	24.1622	24.486	23.9683	24.4141	24.6037	24.2976	24.7702	23.6058	23.6323	23.1366	24.2695	23.6843	24.4314	24.0881	24.0508
Tauroursocholic acid/Taurohyocholic acid(THCA)	514.284	C26H45NO7S	Bile acid			18.841	19.3308	18.114	20.1971	18.6361	18.4735	18.6033	20.4543	19.079	19.7048	21.6218	20.3358	19.9591	18.161	18.0783	18.621	18.6249	17.4527	16.7247	22.4611	19.8532	17.6019	20.8107	18.5658	19.5207	19.4592	19.0614	20.665	19.7441	19.4496	24.1265	21.9416	21.2084	21.081	20.5827	20.4352	20.1768	20.3898	20.1317	22.712	19.5282	19.2152	20.9484	19.2861
N(6)-Methyllysine	161.128	C7H16N2O2	Amino acid	HMDB0002038	C02728	20.204	20.613	21.2704	21.4546	21.1701	21.2665	21.0873	22.6871	20.3889	21.0349	22.4395	20.4479	21.4121	20.3714	20.4653	24.0567	20.7029	20.6867	20.6326	22.9449	20.7612	20.5962	20.8539	21.5059	20.7803	22.5638	21.2686	20.9745	21.0348	20.3277	20.1262	20.886	20.4338	20.5218	20.6083	20.0203	20.1801	20.9975	19.6737	20.4635	20.5027	19.7432	20.7795	20.3356
Biliverdin	583.255	C33H34N4O6	Heme	HMDB0001008	C00500	22.8009	21.9904	22.7203	22.5913	23.8252	23.5048	22.1253	22.7913	22.3949	21.5238	24.5387	23.699	23.1219	22.3233	23.1936	23.2284	23.9708	21.3974	23.2265	24.2068	23.119	23.2912	21.9378	22.3441	24.0567	22.3293	24.4771	24.2659	23.6542	22.9822	23.7409	23.9515	19.9908	22.0688	20.6719	22.8092	23.1399	23.662	21.6464	23.6449	22.9386	23.2167	22.2706	21.7833
LysoPC(0:0/18:1)	522.355	C26H52NO7P	LPC	HMDB0061701	C04230	26.7223	27.3586	26.2755	26.3279	26.457	26.9226	26.5346	26.9153	26.9292	26.548	26.7097	26.4582	26.9068	26.8235	26.6548	26.5177	26.8195	25.6255	26.4439	26.0842	26.1518	26.3219	26.7621	26.5225	26.3603	26.3616	26.8748	26.1905	26.3583	26.8546	26.5747	26.3882	26.4904	26.9209	26.7507	26.5622	26.1319	25.9607	25.9087	26.709	26.6227	26.5915	26.6267	26.5005
L-Isoleucine	132.102	C6H13NO2	Amino acid	HMDB0000172	C00407	31.7361	32.3631	32.4372	32.535	32.1984	32.3147	31.8331	31.7778	32.6205	32.1795	32.2496	31.9777	32.296	31.6843	32.4445	32.5035	32.2353	31.3418	31.8503	32.2645	32.4915	31.9528	32.1857	32.2525	32.2523	32.4292	32.1642	32.3521	32.0392	32.0953	32.1609	32.0044	31.7484	32.0158	31.8858	31.8974	31.578	32.0194	31.7293	31.67	32.2284	31.9354	31.9458	31.718
L-Leucine	132.102	C6H13NO2	Amino acid	HMDB0000687	C00123	31.7361	32.3631	32.4372	32.535	32.1984	32.3147	31.8331	31.7778	32.6205	32.1795	32.2496	31.9777	32.296	31.6843	32.4445	32.5035	32.2353	31.3418	31.8503	32.2645	32.4915	31.9528	32.1857	32.2525	32.2523	32.4292	32.1642	32.3521	32.0392	32.0953	32.1609	32.0044	31.7484	32.0158	31.8858	31.8974	31.578	32.0194	31.7293	31.67	32.2284	31.9354	31.9458	31.718
LysoPC(20:0/0:0)	552.402	C28H58NO7P	LPC	HMDB0010390		24.0264	24.2923	23.3867	23.142	23.6334	24.3393	23.1074	24.2273	23.4408	23.6767	23.8982	23.6254	23.6908	24.0138	24.7303	24.3213	24.109	21.84	24.61	23.3247	22.7484	23.1134	23.9014	24.0464	23.677	23.6085	23.9987	23.431	23.5389	23.631	23.2154	23.4515	22.6898	24.0865	22.7532	22.911	22.9282	22.8338	22.6851	23.4311	22.9872	24.232	23.6937	23.1884
X193	193.123	C12H18O2	X			24.1429	21.6962	22.3349	22.4813	22.368	22.8719	23.239	23.8493	23.4853	21.3173	23.8827	23.734	23.5633	23.5176	21.4505	24.5359	23.0798	21.9225	22.1679	23.6175	22.7797	24.0402	22.2784	23.1459	23.4074	22.0443	22.8646	22.8774	23.4636	22.0909	21.5255	22.5712	22.3691	20.0363	22.8101	22.3629	23.723	22.3722	21.8382	21.647	21.8269	21.8099	21.2924	23.3428
LysoPC(0:0/18:2)	520.34	C26H50NO7P	LPC	HMDB0061700	C04230	29.1318	29.13	28.243	28.131	28.5737	28.9783	27.7581	29.275	28.6413	28.3558	28.6119	28.5398	29.4221	28.7331	28.6733	28.9055	28.879	27.2776	28.2376	28.1044	28.6072	27.9698	29.2345	28.246	28.4877	28.2682	28.6335	27.8852	28.6035	28.8957	28.4738	28.1234	27.8301	28.033	27.7521	28.204	28.1255	27.9541	27.7855	28.0501	28.5451	28.7207	28.8267	28.9799
X281	281.138	C15H20O5	X			18.7543	19.0037	19.8341	18.4665	18.6548	18.5666	18.4537	18.6374	18.173	18.4392	18.5322	18.7722	19.7658	19.7987	19.2977	19.2382	19.4306	18.5313	18.7773	19.3957	19.3034	18.8634	19.0865	19.4673	19.7669	18.1422	19.3114	18.1241	18.615	18.3427	18.6008	18.655	19.4332	19.048	18.8535	19.0851	18.1254	19.6909	18.1705	18.7555	18.6715	18.2965	18.1749	18.3004
LysoPC(22:6/0:0)	568.34	C30H50NO7P	LPC	HMDB0010404	C04230	28.482	28.2295	27.5881	27.5662	27.6272	27.5047	27.4249	27.2409	27.6346	28.1721	28.2044	27.744	27.203	27.1031	26.864	28.078	27.7864	26.9558	27.1483	27.7762	27.4131	27.4993	27.3562	27.7156	27.8203	27.2635	27.8034	27.9372	27.8225	27.9543	27.7462	28.2414	27.1003	27.9986	26.898	27.9612	27.6956	27.5438	27.3692	27.8475	26.5806	27.1435	27.035	27.3251
X205	205.16	C14H22O	X			28.0602	28.1602	27.8894	27.522	28.1434	28.0018	28.1096	28.08	27.7164	27.7644	27.9681	28.1512	28.1522	28.2629	28.0948	27.9179	28.1943	28.0851	28.402	28.2157	28.3332	28.1666	28.0908	28.0419	28.4567	28.3895	27.8304	27.9908	28.1478	28.1707	28.3173	27.9712	28.2614	28.2637	28.5365	28.3674	28.585	28.3976	28.4724	28.0511	28.1284	28.1857	28.448	28.4192
LysoPC(0:0/20:3)	546.355	C28H52NO7P	LPC		C04230	24.1496	25.8283	24.0727	24.0484	23.7442	23.6665	23.9266	24.1877	23.7444	24.3161	23.7905	23.7114	24.3817	24.6672	23.8955	24.2245	24.7506	23.4547	24.0597	23.9059	24.4044	24.0048	24.0422	24.1354	24.1778	24.3279	24.0451	23.794	24.0453	24.7272	24.3313	24.2724	23.3653	24.0666	23.2028	23.7697	24.0247	24.0129	24.3078	23.8141	24.1686	23.94	24.0738	24.2124
3-Amino-2-piperidone	N/A	C5H10N2O	Amino acid	HMDB0000323		33.5195	33.5285	33.6203	33.6052	33.6235	33.5932	33.5239	33.5168	33.6186	33.6113	33.6395	33.6806	33.4401	33.5403	33.6434	33.6375	33.6197	33.1	33.4398	33.546	33.4836	33.7355	33.5025	33.5991	33.6661	33.5724	33.5316	33.5559	33.5096	33.5869	33.4191	33.3712	33.5619	33.4317	33.5537	33.4186	33.4428	33.4029	33.4528	33.4467	33.5696	33.4862	33.3158	33.3897
Octenoylcarnitine isomer	286.201	C15H27NO4	Acylcarnitine	HMDB0013324		25.7684	23.6736	25.0161	24.8552	24.556	24.8911	24.659	25.2174	25.6293	24.7801	24.9798	25.3282	24.7583	24.4323	24.028	26.3397	25.0292	23.7974	23.6124	25.7775	24.5976	25.0141	24.8758	24.7343	24.7194	24.4772	24.8046	24.8743	25.3615	24.0922	23.5535	25.3083	22.4428	21.8461	22.7447	24.158	25.0847	24.9906	24.1102	23.4927	23.6327	23.916	24.2314	25.189
N-Lactoylvaline	188.093	C8H15NO4	Amino acid	HMDB0062181		20.3391	18.6129	18.7108	19.7353	18.335	18.2349	17.3184	17.9961	18.0908	21.2502	19.7146	19.3713	18.2758	18.6407	19.4143	20.3748	20.5131	19.845	19.1234	18.0733	20.0935	19.2296	19.309	17.8969	19.8901	18.961	18.8871	19.8387	19.0522	18.1183	18.9602	20.5082	19.6143	17.9691	18.0993	18.0189	18.7558	19.8686	19.3696	18.1526	17.0617	18.5686	18.7491	18.9658
LysoPC(20:4/0:0)	544.34	C28H50NO7P	LPC	HMDB0010395	C04230	29.0244	29.7736	28.8596	28.9034	28.8296	28.2007	28.8339	28.6183	28.8156	29.3782	29.8733	28.3698	28.7349	29.2103	28.966	29.2587	28.9878	28.7999	29.2573	28.799	29.0356	28.7729	28.3231	28.916	28.7585	29.2227	29.0307	29.1236	29.1962	29.2451	28.9769	29.144	28.5761	29.5042	28.5221	28.6507	29.2486	29.0332	28.4447	29.2006	29.1496	28.2215	29.3065	28.9853
3-Methyl-2-oxovaleric acid	129.056	C6H10O3	Organic acid	HMDB0000491	C03465	26.3293	26.9368	26.1519	25.7656	26.38	26.6505	26.0017	26.6593	26.6522	26.5934	27.0743	26.2337	26.6568	26.6611	26.9647	26.9926	27.0622	25.8265	26.2155	26.4856	27.5696	26.3707	26.3329	26.9647	26.7737	27.4565	26.8013	27.0884	26.8775	26.6062	26.7226	26.5882	26.0916	26.283	26.1201	26.1375	26.6125	26.5472	26.6405	26.5469	26.7314	26.1785	26.3401	26.5602
p-Cresol sulfate	187.007	C7H8O4S	Microbial metabolite	HMDB0011635		29.7049	30.258	30.1228	30.6846	30.2141	28.7329	27.5802	29.2074	29.5879	27.5151	30.1768	31.2362	28.8627	26.3882	29.5348	26.8237	25.7707	29.3274	29.7203	26.1276	25.532	30.4292	29.6061	26.1432	26.0525	26.9979	28.759	28.5682	26.7826	29.6898	27.0736	29.4583	30.5397	30.0658	30.401	29.5531	30.5804	27.0645	29.4099	28.4589	25.7118	29.9373	28.6361	30.822
LysoPC(P-16:0/0:0)	480.345	C24H50NO6P	LPC	HMDB0010407		26.1459	26.4771	25.8969	25.6032	26.0545	26.0367	25.9888	26.6668	26.2753	26.5926	26.9679	26.4322	26.8546	26.41	25.9385	26.8148	26.3525	25.6935	26.5393	26.0052	25.5275	25.6063	26.5176	25.9931	26.0662	25.9997	26.4311	26.1392	25.7805	26.1156	25.5925	26.3462	25.7296	26.6375	25.6643	26.1757	25.9008	25.7114	25.6113	26.1949	26.4258	26.014	25.9568	25.9747
X241-1	241.155	C12H20N2O3	X			25.1949	24.5725	24.6763	24.6599	25.3523	24.6323	24.4809	24.3501	24.403	24.6472	24.7684	24.3904	24.9351	24.3676	24.8242	24.8847	24.4461	23.4789	24.5483	24.8036	24.4084	25.0738	25.0017	25.2376	24.8685	25.1367	24.9804	24.851	24.3519	24.2919	24.2324	24.7052	24.4853	24.3938	24.5415	24.4366	24.4679	24.5366	24.5945	24.3166	24.3844	24.395	24.5433	24.2352
Serotonin	177.102	C10H12N2O	Amino acid	HMDB0000259	C00780	23.4068	22.6863	23.1985	22.8442	22.3355	22.8661	23.3811	23.0887	22.33	21.4791	22.5102	23.1438	22.0208	22.1127	21.9004	21.6792	22.42	22.5935	22.8656	22.6969	22.8407	21.9643	22.1654	22.0432	22.0425	22.4362	21.9557	22.976	21.8302	22.9761	23.8138	22.1425	21.3575	22.0074	21.6669	21.6673	22.6544	21.6041	21.8686	22.8591	22.4419	23.5914	22.6491	22.229
LysoPE(0:0/20:3)	504.308	C25H46NO7P	LPE	HMDB0011486		19.5764	20.712	20.1891	19.5521	19.7049	19.9006	19.6199	20.2451	19.6667	20.0622	18.9713	19.8363	19.9719	20.6616	19.7091	19.8269	20.3278	19.2221	19.962	19.6355	19.9475	19.532	20.139	19.6461	19.6484	20.5611	19.6081	18.7954	19.6741	20.4885	20.2026	19.8029	19.3265	19.8109	19.4189	19.3575	18.7902	19.5823	19.3321	20.1648	19.9938	19.9691	19.5284	19.4787
Choline	104.107	C5H13NO	Choline	HMDB0000097	C00114	29.1796	29.5829	29.2021	29.249	29.1446	29.1456	28.7536	29.1293	29.4158	29.2239	29.3827	29.1174	29.3175	29.5263	29.4125	29.2034	29.3788	29.202	29.3309	29.2931	29.1306	29.1995	29.4526	29.4589	29.1819	29.3288	29.4245	29.3883	29.1521	29.2651	29.0576	28.9604	28.9577	29.4292	29.1122	29.3084	28.8906	28.9876	29.1589	28.9069	29.3655	29.331	29.0701	29.0833
LysoPE(0:0/18:2)	478.293	C23H44NO7P	LPE	HMDB0011477		24.6439	24.4324	24.0528	23.7299	24.395	25.1189	23.2031	25.054	24.2688	23.8147	23.8203	24.0617	25.0797	24.7311	24.4652	24.154	24.6931	22.6677	23.8538	23.5154	24.5722	23.8871	25.5917	24.046	24.1284	24.0404	24.0183	22.978	24.043	24.723	24.2799	23.6742	23.5799	23.1011	23.6964	23.6791	23.4311	23.3141	23.3726	23.4108	23.9191	24.4442	24.6105	24.656
2-Aminoheptanoate	146.118	C7H15NO2	Organic acid	HMDB0094649		22.0034	22.4311	22.5932	22.0878	23.073	22.993	22.4734	21.6946	22.4585	22.8317	21.686	22.8127	22.7374	22.7163	23.2639	22.2236	22.375	22.2569	21.8161	22.3015	22.1267	22.9101	22.8633	22.4101	23.1559	24.7651	22.7461	22.1324	21.482	21.699	22.0579	22.0454	22.8534	21.6372	22.4956	21.8261	21.3125	21.9268	21.9156	20.1345	22.8909	22.7168	23.558	22.0955
Asymmetric dimethylarginine	203.15	C8H18N4O2	Amino acid	HMDB0001539	C03626	23.7921	23.9153	22.9874	23.3332	23.5478	23.4891	22.8905	23.3263	23.1073	23.1814	23.266	23.1907	23.2375	24.0313	23.3449	23.1904	23.4402	23.1625	23.3327	23.6204	23.2246	23.7282	23.5118	24.255	23.3833	23.4742	23.6456	23.4088	23.0534	23.4486	23.3484	23.0518	23.1507	23.2901	23.5237	23.2112	23.1302	23.3722	23.4615	22.8686	23.4071	23.4158	22.8737	23.1944
Symmetric dimethylarginine	203.15	C8H18N4O2	Amino acid	HMDB0003334		23.7921	23.9153	22.9874	23.3332	23.5478	23.4891	22.8905	23.3263	23.1073	23.1814	23.266	23.1907	23.2375	24.0313	23.3449	23.1904	23.4402	23.1625	23.3327	23.6204	23.2246	23.7282	23.5118	24.255	23.3833	23.4742	23.6456	23.4088	23.0534	23.4486	23.3484	23.0518	23.1507	23.2901	23.5237	23.2112	23.1302	23.3722	23.4615	22.8686	23.4071	23.4158	22.8737	23.1944
Glycoursocholic acid	464.302	C26H43NO6	Bile acid			18.5741	19.3535	20.1434	19.0289	19.2622	18.2804	17.9366	21.1121	20.6886	10.6266	20.9803	20.8561	20.1723	18.1916	19.727	17.1742	19.4496	18.6926	18.8187	19.3915	18.9006	19.3738	22.673	11.8669	11.168	15.03	20.2227	19.5966	18.3803	18.8025	19.3026	13.204	21.0745	20.4082	24.4277	21.5879	19.0869	20.0481	18.5383	18.6775	19.6936	22.5159	20.2019	20.5561
9-DecenoylcarnitineAcCa(10:1)	314.233	C17H31NO4	Acylcarnitine	HMDB0240585		24.438	22.5502	24.2391	23.5973	24.7248	24.4159	23.2962	24.2941	23.696	23.652	23.2868	24.2096	24.9884	23.7781	24.3177	25.0149	23.6141	22.417	22.4606	24.4729	23.9874	24.0899	23.7711	24.0565	24.6142	23.7136	23.7677	23.8654	24.2471	23.0761	23.4518	23.7977	22.429	20.8628	22.5917	23.718	24.5243	24.8231	24.136	22.3417	23.0474	23.2218	23.6824	23.299
Leu-Ala[Leucyl-Alanine]	203.139	C9H18N2O3	Peptide	HMDB0028922		22.4485	23.8789	23.5797	23.1117	23.7088	22.9923	24.2586	21.9717	22.9031	21.5738	21.9118	23.5441	22.4898	22.0232	22.3489	23.227	23.0851	22.5341	23.5655	22.6527	22.2275	22.1155	22.1305	22.355	21.6441	21.7163	22.7332	22.8559	22.524	22.9932	22.9323	23.217	22.2243	23.5804	22.049	22.3617	22.3618	23.9165	22.5129	23.7948	20.9211	23.1826	22.1863	22.5832
Glycochenodeoxycholate-3-sulfate(GCDCA-3S)	528.264	C26H43NO8S	Bile acid	HMDB0002497		19.8146	20.76	20.9069	21.1568	21.3832	21.1581	22.2851	21.3117	20.0079	20.5058	20.4421	21.0531	20.1248	21.3045	21.1173	19.9355	20.4811	18.8113	20.7404	22.7889	21.2437	22.5746	22.0638	20.7222	22.1457	23.0882	20.6553	23.6999	19.6098	21.121	20.6372	23.6415	23.0692	21.8114	24.6336	21.1444	21.0597	21.6628	20.5795	21.0081	21.7532	21.0237	21.6647	21.6702
Glycochenodeoxycholic acid 3-glucuronide	624.339	C32H51NO11	Bile acid	HMDB0002579	C03033	19.8368	20.0044	20.2835	20.7953	20.2402	20.4139	20.8259	20.4535	20.2791	19.5944	21.0901	20.4507	20.6767	19.7158	20.2654	20.176	19.4385	20.1514	18.9025	21.4143	20.5782	21.7613	21.5873	20.5822	20.0463	20.8943	22.5156	22.4725	19.4532	21.3896	20.3957	23.6451	22.4202	20.7971	22.5673	21.0423	20.545	20.3302	21.322	18.9574	21.9256	20.6721	21.6955	21.2682
Xanthine	153.041	C5H4N4O2	Purine	HMDB0000292	C00385	25.4824	25.0704	25.2311	25.6226	25.4981	25.1976	25.3037	25.2238	24.9766	25.2247	25.3523	24.9913	24.6536	25.3168	25.5191	25.0061	25.4224	25.1638	25.5646	25.5853	25.702	26.0594	24.6201	25.5313	25.5869	26.068	25.0665	25.6372	24.9258	24.8551	25.4651	25.417	24.8553	25.5328	24.7128	24.5198	25.4317	25.4519	24.9525	24.9644	25.7941	25.5672	24.7561	24.7031
LysoPC(P-18:1/0:0)	506.361	C26H52NO6P	LPC	HMDB0010408	C04230	23.1072	23.0809	22.7657	23.6091	22.9573	23.5701	23.4922	23.727	23.5501	23.3099	24.1937	23.3079	23.4459	23.169	22.8488	23.5695	23.3641	22.5925	23.4903	22.8303	22.297	22.6321	23.2368	22.9322	22.7055	22.517	23.4228	23.0821	22.7359	22.9332	22.2192	23.0977	23.3683	23.3966	23.2887	23.6891	22.7562	22.6531	22.4983	23.1099	23.1178	22.8489	22.5368	22.79
Proline betaine	144.102	C7H13NO2	Amino acid	HMDB0004827	C10172	26.4985	27.4539	26.4261	25.8667	27.6654	28.3235	29.6987	27.3598	26.4876	27.3281	25.4294	29.3627	26.5354	27.2468	29.2309	27.209	26.4457	27.5169	29.0566	25.9364	26.4383	26.4937	26.0989	26.0485	30.2284	28.2477	26.5982	28.1793	26.9105	27.7005	26.7878	27.819	30.1148	27.6481	29.5952	25.9291	25.9482	28.825	28.4289	28.71	25.5742	25.1786	27.9769	27.312
Hypoxanthine	137.046	C5H4N4O	Purine	HMDB0000157	C00262	28.2924	27.8553	28.0316	28.4516	27.6727	27.6099	28.238	28.1886	27.9033	27.7709	28.4837	27.7166	27.7608	28.6693	28.2293	27.8522	28.4907	27.8674	28.5409	27.7018	27.3863	26.8996	27.7355	28.5436	28.3567	27.6443	28.1223	28.3119	27.5774	27.4245	27.7512	28.2128	27.7093	28.2279	27.5606	27.5852	28.1905	28.0651	27.0174	27.5009	27.7201	28.2528	27.7731	27.3955
L-Lactic acid	89.0244	C3H6O3	Carbohydrate	HMDB0000190	C00186	28.953	29.0842	29.0115	29.1669	29.4555	29.1425	28.7237	29.2957	29.1507	29.5758	29.5189	28.8271	29.4035	29.6932	29.678	29.3668	29.5957	28.8615	29.248	29.0899	29.2651	29.0772	29.2358	29.7011	29.4879	29.6649	29.2978	29.2909	29.4856	29.3108	28.9121	29.24	28.9392	28.9043	29.0143	29.2337	29.043	29.0747	28.761	28.8759	29.7185	28.7386	29.4575	28.9753
L-Malic acid	133.014	C4H6O5	Organic acid	HMDB0000156	C00149	26.4131	26.477	26.0836	26.0915	26.3269	26.2291	26.1963	26.6233	26.6105	26.3229	27.1712	26.1414	26.4035	26.905	26.954	26.4332	26.714	25.9155	26.3452	26.7023	26.3358	26.5294	26.7371	26.7954	27.0271	26.8111	26.728	26.635	26.1428	26.1246	26.3453	26.381	26.709	25.9629	26.9338	26.4322	26.6419	26.0715	26.228	26.0591	26.2697	26.2087	26.6351	26.3362
Leu-Pro	229.155	C11H20N2O3	Peptide	HMDB0011175		27.7635	27.2654	27.0844	27.3593	27.9664	27.2413	26.9216	26.7582	27.0086	27.1675	27.3488	27.0355	27.5148	26.7262	27.4814	27.6506	26.9448	25.9329	26.8225	27.5003	27.2564	27.6151	27.5428	28.6531	27.49	27.8122	27.6013	27.4619	26.7776	26.6866	26.8282	27.2164	26.8828	26.5799	26.8936	27.2357	27.2141	27.179	27.3583	26.6538	26.845	26.8162	27.2215	26.9679
LysoPC(P-18:0/0:0)	508.376	C26H54NO6P	LPC	HMDB0013122	C04230	23.2497	23.1602	23.0985	22.4513	22.6633	22.8935	22.9699	23.5011	23.0858	23.1302	24.0789	23.3283	23.6176	22.8983	22.6946	23.89	23.0247	22.4305	23.5149	23.0206	22.4452	22.5092	23.0183	22.3559	22.9132	22.8198	23.2913	23.0515	23.2015	22.9521	22.5154	22.6885	22.6249	23.8998	22.5796	23.0638	22.6901	22.3297	22.048	23.6901	23.0113	22.4446	22.546	22.7457
LysoPE(22:5n6/0:0)	528.308	C27H46NO7P	LPE	HMDB0011524		20.5746	20.9105	20.9089	19.3917	20.6171	19.6404	19.8754	20.0788	19.6116	20.3073	19.8613	19.9608	20.8842	20.82	19.8833	20.5819	20.3844	19.6643	20.5792	19.9001	20.4334	20.1041	20.0311	19.7701	20.0958	20.427	19.67	20.4054	20.3602	20.4152	20.6945	20.4972	19.1334	20.2345	19.443	19.0712	19.7882	19.6633	19.603	20.5422	20.4723	19.8141	20.1429	20.5046
LysoPE(20:4/0:0)	502.293	C25H44NO7P	LPE	HMDB0011517		26.3513	26.4052	25.8397	25.5433	26.2016	26.0544	25.8398	26.2132	25.9542	26.218	26.525	25.6248	26.0399	26.8716	26.2908	26.089	26.2858	25.2061	26.1498	25.086	26.3554	25.9288	26.0447	25.905	25.8625	26.4295	26.0766	25.6085	26.002	26.5165	26.502	26.1051	25.8258	26.012	25.8126	25.6886	25.965	26.0018	25.5667	25.9935	26.0705	25.5345	26.3929	26.0001
LysoPC(18:1/0:0)	522.355	C26H52NO7P	Lysoglycerophosphocholine	HMDB0002815	C04230	30.4236	31.022	29.9795	29.9288	30.0401	30.4231	30.0173	30.5273	30.4698	30.1795	30.4233	30.1133	30.3474	30.3408	30.2625	30.1875	30.4282	29.0582	29.9627	29.5678	29.6343	29.788	30.274	30.0553	29.8314	30.0858	30.2908	29.7429	30.002	30.4849	30.0104	29.9647	29.9745	30.4495	30.1782	30.0506	29.7197	29.5906	29.383	30.3071	30.2835	30.2082	30.142	30.0648
Pyrocatechol sulfate	188.986	C6H6O5S	Benzenoid	HMDB0059724		26.6066	27.0204	27.7625	26.0062	28.6571	27.4863	27.6484	27.2674	26.465	27.6982	26.144	27.2382	26.8364	27.4051	27.383	26.8257	27.2439	27.2216	27.1683	28.4942	25.856	29.7847	27.1877	26.6129	27.1584	28.5016	26.5222	26.4935	27.9184	27.3767	26.6715	27.5526	26.6713	27.4541	26.9094	25.127	26.678	26.435	27.1051	26.9106	25.5072	27.5961	28.3457	25.5954
L-Histidine	154.062	C6H9N3O2	Amino acid	HMDB0000177	C00135	25.7556	26.009	25.8145	25.1659	26.0411	25.7152	25.6641	26.0834	26.2978	26.1118	26.0319	26.0154	26.0794	25.8975	26.1879	25.9019	26.1169	25.9732	25.8063	25.9663	25.9283	25.9715	25.9039	26.167	26.0596	26.007	26.1193	25.9316	25.9371	26.4465	26.028	26.0023	25.7462	25.8136	25.9423	25.936	25.8566	25.8752	25.7287	25.9796	25.6118	26.3139	25.9507	25.9088
LysoPC(22:4/0:0)	572.371	C30H54NO7P	LPC	HMDB0010401	C04230	23.1275	24.4363	22.4113	22.5084	22.6308	22.3476	22.4973	23.2064	22.738	23.3699	24.1186	22.2945	23.3573	23.5943	23.1361	22.9341	23.6666	22.4638	23.4889	22.7328	22.8729	22.8792	23.0614	22.9514	22.826	23.0295	22.8047	23.1625	23.0144	23.7638	23.1903	23.195	22.836	23.344	22.6973	22.2914	22.9996	22.3761	22.9684	23.0832	23.5332	23.0386	23.0192	23.1163
N-Acetyl-L-aspartic acid	174.041	C6H9NO5	Amino acid	HMDB0000812	C01042	24.7585	24.7773	24.1626	23.8358	24.5561	24.8398	24.8979	25.9686	25.012	24.4389	24.6299	24.8811	24.3391	24.7387	24.7599	24.3657	24.6783	23.9649	24.3927	24.6393	24.3199	24.5322	25.2648	24.6564	24.641	24.3062	24.6994	24.6785	24.2974	24.6655	24.4317	24.6278	24.8912	24.6721	25.0276	25.0393	24.7392	24.7256	24.905	24.6523	24.3037	24.9653	24.9061	24.7762
4-Methylcatechol 1-sulfate	203.002	C7H8O5S	Benzenoid	HMDB0240459		19.3047	19.4011	20.9109	18.0031	21.1114	18.9945	19.4345	22.2326	20.9162	20.4548	21.5663	20.1968	20.6746	19.2338	19.0199	19.9072	17.9035	19.8616	22.3301	20.0705	19.1032	19.6239	17.8021	17.8777	19.0956	21.055	18.5653	22.6146	18.8871	19.0187	18.11	18.6653	19.2421	18.2176	18.2749	17.6563	20.5059	18.7795	19.6118	18.2035	19.6581	19.1599	20.6903	19.1333
Glycerophosphocholine	258.11	C8H20NO6P	Choline	HMDB0000086	C00670	23.889	24.7362	24.3346	24.1586	23.1363	23.9784	24.1915	24.1058	24.4148	24.208	24.5466	24.5706	25.5535	24.438	24.6871	24.7819	24.2824	24.8891	25.9373	24.1125	24.7205	24.5406	25.7194	24.9704	23.87	24.8653	24.9012	24.1931	24.5025	24.1687	23.9194	23.7914	25.0719	25.0545	24.951	24.8547	24.5893	24.5935	24.5548	24.3576	24.8033	24.9327	24.4458	24.8089
L-Glutamic acid	146.046	C5H9NO4	Amino acid	HMDB0000148	C00025	26.8737	27.2345	27.0444	26.9453	27.3349	26.8957	27.039	26.7155	27.2019	27.4618	27.3153	26.8768	27.3379	27.1022	27.4287	27.3362	27.5289	27.028	27.1776	27.1787	27.4682	26.9542	27.2901	27.0734	27.5598	27.307	26.8695	28.1039	26.7419	26.812	27.398	27.0897	27.5111	26.5673	27.3515	26.9353	27.1098	27.4061	27.1432	26.4884	27.3232	26.526	27.2853	27.2125
Glycoursodeoxycholate 3-sulfate	528.264	C26H43NO8S	Bile acid			18.2639	20.1695	20.1091	19.4294	20.1339	19.3671	19.9421	19.9227	21.2823	18.1135	19.6078	20.3629	18.6417	18.2045	22.4385	19.631	20.6252	18.3146	18.4342	19.4192	21.3777	21.1736	24.3262	21.7506	21.9125	24.8886	21.3605	21.8236	20.1034	20.0242	19.0334	22.6567	27.8297	20.2185	28.9017	21.8325	20.2715	19.7662	20.5949	20.0385	21.6468	19.5197	20.2408	20.3777
Bilirubin isomer1((4E,15E)-Bilirubin IXa)	585.271	C33H36N4O6	Heme	HMDB0240584		24.3507	23.0381	22.9363	23.0887	23.0857	23.2486	23.0519	23.0054	23.0297	22.3877	24.8483	23.4885	23.0857	22.8027	23.4659	22.9512	22.5396	23.2923	23.5338	23.5446	23.319	23.9423	23.2415	22.1597	24.2431	22.6376	25.4061	24.029	22.0417	23.3381	22.9342	22.7703	22.3265	22.2775	22.25	23.2703	24.241	23.85	23.4053	23.2039	22.6918	22.6397	21.893	22.9977
D-Glucuronic acid	193.035	C6H10O7	Carbohydrate	HMDB0000127	C00191	24.8485	24.9235	24.4755	24.2502	25.5185	24.4984	24.653	24.4642	24.3095	25.1521	23.9588	24.735	25.2267	24.2743	24.1124	25.1877	24.3535	24.4551	24.7809	24.8813	25.0033	24.7757	25.0191	24.391	25.2806	25.6377	24.4597	25.3182	24.6227	24.4028	25.1042	24.8174	25.6747	24.9016	25.2613	24.4888	25.2537	25.445	25.4654	24.0638	24.9168	24.1483	25.2651	24.7687
LysoPC(18:2/0:0)	520.34	C26H50NO7P	LPC	HMDB0010386	C04230	31.4661	31.5102	30.7811	30.7272	30.9322	31.3521	30.3039	31.4897	31.0731	30.7786	30.9625	30.9639	31.6461	31.0566	31.0753	31.2844	31.1673	29.8966	30.7105	30.5869	30.9767	30.5842	31.5102	30.7596	30.8684	30.6941	31.0023	30.4167	30.9883	31.2569	30.8443	30.5877	30.4203	30.6622	30.3871	30.7727	30.6471	30.5439	30.3507	30.6505	31.0455	31.213	31.1647	31.2992
Glycodeoxycholate 3-sulfate	528.264	C26H43NO8S	Bile acid			19.9269	18.7948	19.5568	21.4242	21.6252	20.2922	20.1386	20.7852	20.2956	17.7985	20.7071	21.1667	20.5643	14.4487	18.0263	19.557	20.1688	19.8351	20.1558	22.26	20.7517	23.286	22.0637	17.919	19.8038	16.2857	21.0398	22.6882	19.6521	21.2059	20.1656	22.8476	20.9089	20.8777	22.7175	20.5592	20.1054	20.1953	20.648	18.2785	20.6672	21.6839	21.6645	22.3251
Dihydroxy-cholestenoate isomer4	431.317	C27H44O4	Steroid	HMDB0012454	C17335	25.1232	24.2408	22.4271	23.6804	23.2509	24.4917	22.1742	23.3388	23.2074	23.1438	22.9917	24.893	23.7746	23.9401	23.4922	24.0395	23.1313	23.1286	23.3206	24.3306	24.5426	24.2309	23.4801	22.8685	24.4684	24.5412	23.6935	24.0929	23.2189	24.1555	23.1416	24.4277	23.8846	23.2243	23.6015	23.2854	23.9793	22.873	23.3564	22.8947	23.621	22.8427	24.0812	24.2773
Pregnanolone sulfate	397.205	C21H34O5S	Steroid	HMDB0240590		25.8573	23.8273	23.7697	25.3305	25.6146	25.9171	25.885	25.0384	24.5016	24.923	24.4049	24.6604	25.5614	25.5428	24.8297	26.3168	25.7895	25.2133	23.9531	25.439	25.8937	25.2128	25.1294	23.9895	26.4353	26.4436	26.678	26.2365	25.9231	25.8745	23.9675	24.8637	24.5223	24.8993	24.7291	24.3076	24.4963	26.3334	24.8787	25.2543	25.7692	25.0842	24.1189	24.8518
Pregnenolone sulfate	395.19	C21H32O5S	Steroid	HMDB0000774		24.2275	22.3149	21.4073	23.479	23.9326	24.3257	24.4264	22.8145	22.2226	23.7665	23.2305	22.9138	23.6185	24.0597	22.8437	23.976	23.3843	23.6875	22.2907	25.266	23.9697	23.5271	23.468	21.5598	25.7658	24.508	24.858	24.9317	23.58	24.15	22.7394	23.4991	22.6115	23.6977	23.4706	22.9609	22.6966	24.3076	22.9545	23.2078	23.5472	22.5224	22.8624	23.1078
L-Carnitine	162.112	C7H15NO3	Acylcarnitine	HMDB0000062	C00318	30.3444	29.9985	30.0236	29.9818	30.08	29.762	29.5169	29.6923	29.9001	29.9416	29.6016	29.5718	29.9235	29.5497	29.7983	29.781	30.0043	29.4047	29.5842	30.3022	30.3121	29.8043	29.9301	30.4466	29.6113	29.9483	29.9754	30.0542	29.9102	30.0649	29.7082	29.4232	28.7934	29.6245	29.3108	29.7116	30.0172	30.0456	29.5917	29.3061	30.1594	30.1572	29.582	29.9225
Creatinine	114.066	C4H7N3O	Amino acid	HMDB0000562	C00791	27.7778	27.7089	27.3156	28.3926	28.1599	27.5255	27.5382	27.5371	27.3606	27.2939	27.8109	27.7013	28.1653	27.6971	27.6369	27.8772	27.3991	27.0234	27.5303	27.0599	27.9102	27.5907	27.8879	27.4112	27.5296	28.1513	28.085	27.9116	27.6241	27.5902	27.103	27.4528	27.07	27.1935	27.1433	27.3758	27.3446	27.3169	27.5272	27.1337	27.9176	27.4535	27.5741	27.433
4-Methyl-2-oxovaleric acid	129.056	C6H10O3	Amino acid	HMDB0000695	C00233	25.851	26.3974	25.6183	25.5451	25.7	26.155	25.774	26.1946	26.2293	25.8697	26.3877	25.7092	26.0759	26.0346	26.4103	26.3465	26.1922	25.1822	25.4366	25.798	26.881	25.7614	25.7565	26.4593	25.9709	26.856	26.0827	26.4191	26.2174	26.0936	26.0762	25.7476	25.5359	25.5909	25.8699	25.6552	25.845	25.9146	25.9659	25.9174	26.3701	25.6921	26.0059	26.0617
X415	415.212	C24H30O6	X			22.8561	22.986	24.1774	22.9887	22.7513	23.1622	23.0048	23.1154	23.0308	22.7603	22.8571	22.6634	24.0587	24.0357	23.3644	23.0673	23.5463	23.0514	23.0323	23.4991	23.4776	23.4789	23.3991	23.6064	24.1733	22.8011	23.7123	22.5367	23.075	22.7384	22.5853	22.7109	23.7387	23.3063	23.1741	23.2587	23.0643	23.9855	22.6724	22.9091	23.1356	22.795	22.9936	22.649
L-Asparagine	131.046	C4H8N2O3	Amino acid	HMDB0000168	C00152	23.6014	23.8074	23.3926	23.7869	23.9127	23.5682	23.4966	23.799	23.5244	23.727	23.6955	23.4964	24.0365	23.7203	23.6811	23.709	23.8603	23.7996	23.7586	23.5506	23.7423	23.2229	23.6799	23.581	23.8692	23.8117	23.8077	23.9438	23.8049	23.8944	23.8614	23.8372	23.6987	23.5785	23.6036	23.5732	23.767	23.582	23.8874	23.547	23.3342	23.6358	23.7793	23.7831
Uric acid	167.021	C5H4N4O3	Purine	HMDB0000289	C00366	29.4213	29.3968	29.7123	28.9102	30.2713	29.2734	29.1418	29.3855	29.2857	29.6336	28.9831	29.4284	29.8198	28.9405	29.5195	29.6772	29.2399	29.5745	29.559	29.6638	30.4081	29.0549	29.3579	29.2976	30.0473	30.0951	29.5446	29.9334	29.6597	29.8574	29.4475	29.3076	28.8657	29.3554	28.9468	29.0638	29.4496	30.0042	29.8121	29.5369	29.6387	28.7843	29.5182	29.5328
N6,N6,N6-Trimethyl-L-lysine	189.16	C9H20N2O2	Amino acid	HMDB0001325	C03793	23.2163	23.7626	23.5523	25.3823	24.0785	23.6038	23.6307	24.3156	23.6392	23.6821	23.4234	26.4481	24.4539	23.5521	23.6586	24.2946	23.6441	22.7919	23.3803	23.9519	24.177	23.8716	24.3494	23.7954	23.3175	23.9719	23.9276	24.1179	24.1965	23.8036	23.4633	24.1323	23.4487	23.8214	23.7444	23.345	23.2274	23.4497	23.6047	23.8235	23.9515	23.604	24.8819	23.3152
1,3,7-Trimethyluric acid	209.068	C8H10N4O3	Purine	HMDB0002123		22.3837	23.3829	21.0333	21.687	22.4335	22.0698	21.5829	20.2101	21.6854	22.18	21.8919	20.9668	21.2525	21.9341	22.0435	22.3304	22.2293	20.6217	22.443	21.6716	22.6538	21.2408	23.2965	21.5884	21.3186	22.4628	21.5834	22.0323	21.6291	21.4306	21.7494	22.4344	20.6412	21.9982	20.1939	21.6263	21.7369	22.4029	21.925	21.0638	20.6911	21.0587	21.8066	22.0238
7-Methylguanine	166.072	C6H7N5O	Purine	HMDB0000897	C02242	23.6715	23.8914	23.7801	23.7713	24.189	23.7647	24.0042	23.7587	23.7116	24.0334	24.0779	24.137	24.2736	23.8846	24.0437	23.9616	23.7421	23.5	23.7595	24.046	23.8599	23.9282	24.4488	24.1196	23.793	24.1259	24.0015	24.3801	23.728	23.4135	23.452	23.8681	23.8748	23.6178	24.0065	23.7776	23.5991	23.6428	23.7542	23.5856	23.9805	23.9628	23.8401	23.4487
Deoxycholic acid isomer4	391.285	C24H40O4	Bile acid	HMDB0000626	C04483	24.5309	22.142	23.1046	23.3981	21.6432	23.9158	20.8327	22.4627	23.2484	23.1922	21.8083	23.79	23.9488	22.5505	24.1626	23.9522	23.0987	22.7537	23.9718	23.701	24.4182	24.2892	23.909	23.6238	23.6993	24.0987	24.0989	24.4301	22.3399	23.5654	22.6915	23.9941	23.3333	24.1066	23.446	23.6256	23.6367	23.5657	23.1558	23.52	24.1051	23.4802	24.2829	23.5139
LysoPC(20:3/0:0)	546.355	C28H52NO7P	LPC	HMDB0010394	C04230	27.1463	28.9347	26.9708	26.9805	26.6788	26.4957	26.7094	26.9648	26.633	27.2547	26.6084	26.5715	27.3751	27.4974	26.7104	27.2054	27.7436	26.3795	26.9454	26.7649	27.348	26.8381	27.0599	26.9934	27.0739	27.3181	26.8996	26.8217	26.9456	27.6378	27.2501	27.2243	26.3215	26.9973	26.0411	26.6601	27.0282	27.064	27.2859	26.6731	27.0447	26.8321	27.0985	27.2027
Taurocholic acid isomer2	514.284	C26H45NO7S	Bile acid			16.9036	16.9897	16.708	17.3564	16.8056	14.2278	11.8599	18.7565	17.9918	13.7257	19.2106	19.8231	17.9543	18.4501	12.1768	15.4967	16.7459	17.2169	16.442	17.7731	13.3403	17.4213	19.6062	13.3884	14.1172	11.3247	16.7366	17.4408	16.0855	16.0415	16.3829	15.8922	19.6807	19.3654	19.94	18.0158	15.7166	18.5605	15.8402	15.2506	16.1674	20.4376	16.4654	18.0705
Eplerenone	413.197	C24H30O6	Drug	HMDB0014838	C12512	24.2331	22.6769	23.0553	24.0796	24.0571	24.5679	24.112	23.9187	23.6904	23.838	23.2604	23.7157	24.4018	23.9854	24.2657	24.7812	23.9064	22.8296	22.3	23.2461	24.2464	23.8291	24.0341	23.0582	25.314	25.4678	24.9831	24.7189	24.4335	23.9352	22.7748	23.4469	22.8032	23.7765	23.339	23.0361	23.3627	25.1482	23.451	23.5044	24.7231	23.4575	22.4037	23.6061
LysoPE(0:0/20:4)	502.293	C25H44NO7P	LPE	HMDB0011487		24.2363	24.426	25.0926	24.0078	24.6644	24.0612	24.1329	24.7771	24.5573	24.6371	24.9019	24.3407	24.8127	24.6114	24.3771	25.0046	24.5152	24.0785	24.9258	24.668	24.4463	24.0292	24.3161	24.1077	24.1463	24.4627	24.4528	24.1987	24.6564	24.7274	24.6742	24.514	23.8331	25.076	24.2145	23.8954	24.1716	24.1125	23.4875	25.2699	24.5924	23.857	24.3871	24.6169
alpha-Ketoisovaleric acid	115.04	C5H8O3	Organic acid	HMDB0000019	C00141	24.4003	24.7736	24.0859	23.7938	24.1551	24.5534	23.9641	24.6688	24.7182	24.4541	24.9212	24.4503	24.276	24.4104	24.7255	24.697	24.892	23.9256	24.0307	24.6417	25.1554	24.5461	24.1593	24.7161	24.6567	25.1174	24.468	24.6938	24.6174	24.4444	24.3926	24.3513	24.1605	24.0029	24.2777	24.1746	24.4896	24.4632	24.6064	24.3595	24.7367	24.1869	24.3436	24.3776
Gly-Phe	223.108	C11H14N2O3	Peptide	HMDB0028848		24.573	23.7487	24.3875	24.5213	23.812	24.2319	24.2874	22.7974	24.668	24.2419	23.4577	24.6152	23.7039	23.6218	24.7076	24.2439	24.1648	24.4622	23.9907	24.4087	24.5332	23.2559	22.862	23.8058	23.49	23.9407	24.2989	24.5258	23.926	24.3711	23.4971	24.8976	24.5577	24.363	24.1719	23.9112	23.92	23.5514	23.9311	25.0232	24.2851	23.9819	23.7263	24.0984
N-Acetyltaurine	166.018	C4H9NO4S	Amino acid	HMDB0240253		22.4278	22.0028	22.3305	21.3649	22.4622	21.7155	21.8908	21.9377	22.0489	22.158	22.916	22.7485	22.3115	22.9404	23.0234	22.6802	23.3497	22.4694	23.0075	22.1483	22.4832	22.588	22.3259	22.8124	22.3573	22.2324	22.6925	22.9028	22.4375	21.6943	22.0095	23.0285	22.1229	22.4702	22.2363	21.9711	22.1461	22.6626	22.5918	22.2178	21.7425	22.1219	22.6777	22.5535
Trigonelline	138.055	C7H7NO2	Vitamin	HMDB0000875	C01004	22.4212	24.298	22.9855	24.2289	25.4105	25.5898	22.9856	26.4457	23.8814	24.2681	23.1861	26.5645	25.6692	24.3659	22.6324	26.5888	22.7125	22.7184	26.639	23.9283	23.1949	24.9586	23.5064	22.769	22.9263	25.2932	25.2803	26.3362	27.6055	22.5233	23.4902	27.723	23.2021	26.1358	23.0567	22.7839	23.4536	26.2098	24.1538	27.7528	21.8878	22.2247	25.8626	23.4821
IS(M2)	321.005		IS			29.698	29.7257	29.8095	29.6961	29.6545	29.832	29.8228	29.827	29.8069	29.6743	29.7834	29.8097	29.6745	29.7951	29.7579	29.6893	29.6936	29.5687	29.6662	29.7859	29.63	29.7668	29.625	29.7641	29.6687	29.6863	29.7435	29.6828	29.6947	29.7437	29.6819	29.7256	29.5832	29.7961	29.8479	29.878	29.7212	29.69	29.704	29.8828	29.8658	29.8984	29.6599	29.7039
Deoxycholic acid isomer3	391.285	C24H40O4	Bile acid	HMDB0000626	C04483	24.9101	22.5786	23.8435	23.0276	22.3722	23.522	20.5115	21.9043	23.557	23.4862	21.8657	23.6112	23.9999	22.5679	23.9407	24.1156	23.8015	22.3507	24.568	23.8965	24.646	24.7128	24.6351	24.0622	24.5246	24.6219	24.1854	25.0209	22.1928	23.8454	23.3066	25.0141	23.6352	24.7709	23.6553	23.6246	23.7139	24.2066	23.4969	23.7599	23.9784	23.5511	23.7759	23.2906
LysoPI(0:0/18:0)	599.32	C27H53O12P	LPI	HMDB0061704		22.9496	23.3621	23.3994	22.6435	23.1079	23.4259	23.8363	22.582	22.5036	23.1114	22.8222	22.7085	22.586	22.5051	22.9915	22.7489	22.9777	22.3383	22.9366	22.7286	22.7723	22.7089	22.8947	22.8601	22.8169	22.836	22.4348	23.2729	22.5664	22.9485	23.706	22.9292	22.6028	22.7618	22.7789	23.0097	23.0552	22.6407	22.7847	22.8757	22.7576	22.2138	22.6747	22.1931
Tauro-b-muricholic acid	514.284	C26H45NO7S	Bile acid			17.8925	17.8064	18.519	19.7155	18.9226	19.6876	18.5646	18.4318	18.3721	17.1985	18.8057	19.4477	18.3833	14.5655	16.8286	19.3646	16.489	18.4081	19.8303	19.2853	17.4382	20.8539	20.6588	15.6832	15.7831	16.8166	18.43	20.8279	17.7083	19.951	17.7995	20.8651	21.1572	20.664	23.5041	19.7396	19.4108	19.3413	18.8297	20.5137	16.7861	19.2527	20.52	19.4552
N-(1-Deoxy-1-fructosyl)valine	280.139	C11H21NO7	Carbohydrate	HMDB0037844		29.5632	27.682	26.131	27.5297	27.0426	27.7491	25.4328	29.5312	26.2756	25.6022	25.136	24.8737	25.6224	29.1717	27.5616	25.8023	25.4563	29.4667	24.4924	27.0601	27.5134	29.1908	26.6544	27.1291	28.4441	27.6586	29.5244	26.0934	25.5576	29.4998	26.8727	26.6663	29.0429	24.7153	24.7226	26.2883	29.6627	27.2405	29.6194	24.8399	26.0058	24.768	26.5344	29.0348
Glutarylcarnitine	276.144	C12H21NO6	Acylcarnitine	HMDB0013130		29.2615	27.3396	26.0104	27.3956	26.7642	27.5054	25.3685	29.1736	25.8416	25.4757	25.1282	24.5431	25.2858	28.9626	27.1837	25.6819	25.2502	29.0162	24.0443	26.6619	26.9157	28.8072	26.2274	26.7607	27.9265	27.2706	29.2513	25.9951	25.1575	29.2731	26.5537	26.3937	28.9733	24.5177	24.3729	26.0537	29.2578	26.8203	29.3105	24.4578	25.7388	24.9254	26.0124	28.7809
Hydroxyindole sulfate(2-hydroxyindole sulfate, 2-indoxyl sulfate)	212.002	C8H7NO4S	Microb			19.1862	20.5497	20.5778	19.1698	20.5923	19.4347	19.9266	20.2678	19.4345	20.2536	20.27	20.6834	20.4584	17.818	20.0125	21.2397	18.1443	20.465	21.3551	21.9508	19.7289	19.4909	19.2479	19.9506	18.3161	21.3153	20.8877	19.6494	19.0838	19.4123	19.6364	21.1923	22.3779	20.7112	21.7239	19.72	20.4408	19.0232	20.1454	21.0801	20.3613	20.0246	21.4453	20.9964
1-Methyladenosine	282.12	C11H15N5O4	Nucleoside&nucleotide	HMDB0003331	C02494	22.3766	20.8429	20.5871	21.4047	20.0904	20.35	20.1132	22.0943	20.2922	20.4137	20.1715	20.0062	20.2215	22.3795	20.5657	20.4448	19.3227	21.9045	20.0501	19.9941	20.1204	22.058	20.9868	20.9674	20.9138	20.883	22.4982	20.5182	19.5976	22.038	19.6535	19.938	22.3705	20.6737	20.5305	20.7981	22.0822	20.9203	22.447	20.3456	20.797	20.7514	20.8041	22.129
Piperidinone	100.076	C5H9NO	Other	HMDB0011749		29.5961	31.5322	31.3637	30.369	31.1033	31.8418	30.8834	29.5733	30.4097	31.2261	31.2096	30.9162	31.3442	29.0628	31.0122	27.7569	29.9541	30.6417	30.8993	30.6965	30.737	29.3169	29.434	30.1988	30.8199	31.2259	29.8889	31.2595	31.0201	29.8941	30.6151	30.677	30.0654	30.8545	29.9119	31.1093	29.2623	27.8511	29.2482	30.1188	29.858	29.9844	28.7534	27.1532
Niacinamide	123.055	C6H6N2O	Vitamin	HMDB0001406	C00153	22.1959	22.6584	23.3637	22.7799	24.3201	22.6408	22.3766	23.6235	23.6145	23.1769	23.9017	22.8372	23.5614	23.1225	24.0487	23.9575	23.1979	22.7911	23.1712	24.2136	23.1787	22.8288	23.1986	23.6101	23.2056	22.9127	23.5977	23.4709	23.5938	23.0454	23.0173	23.1632	23.3498	23.175	23.1687	23.3817	23.2245	24.0154	22.9809	23.3843	23.6714	23.1354	22.3136	23.3513
16a-hydroxy DHEA 3-sulfate	383.153	C19H28O6S	Steroid	HMDB0062544		24.354	21.9587	22.5768	22.38	23.5322	24.1613	24.8414	24.8262	23.943	21.4086	24.853	25.0073	24.1629	24.4104	23.028	23.0984	22.6799	24.3204	23.0059	21.6861	24.1007	21.9232	24.7705	23.8234	24.0907	26.1334	24.0689	24.3435	24.0977	24.3722	24.1923	21.5875	23.5486	22.8947	24.3676	23.6994	22.2843	26.3472	22.9469	23.5094	23.4999	24.6789	21.9271	23.6077
Asn-Asp	246.073	C8H13N3O6	Peptide	HMDB0028727		22.8869	21.3736	21.4331	23.3001	23.3477	22.8788	22.8688	22.4977	22.7591	22.179	21.7008	23.0405	22.8376	22.6428	22.8505	23.8845	22.106	21.7955	20.9607	21.9893	22.7603	23.3139	23.0743	22.7838	24.166	25.2729	23.3136	24.358	22.9394	22.9406	21.8807	22.358	22.4777	22.3524	22.5936	22.247	22.4118	24.0058	22.385	22.3041	23.2372	22.2672	19.6942	22.4168
X148	148.097	C6H13NO3	X			24.1603	25.5135	26.1459	25.1181	25.2819	24.9332	24.8836	25.0309	25.7177	25.0293	24.0368	24.6525	25.4785	25.0658	26.099	25.5014	24.836	23.9749	25.274	25.6142	24.5046	26.17	25.2225	25.9327	25.9644	25.0186	24.6699	25.4072	25.6503	24.3796	24.2516	25.6129	24.6348	24.8315	24.6036	24.761	24.2457	25.1026	25.0536	25.9173	24.2849	24.5719	25.4648	24.5828
Sorbitol	181.072	C6H14O6	Carbohydrate	HMDB0000247	C00794	22.0248	22.6771	22.2473	21.912	22.5729	22.6593	21.9519	22.3586	22.4022	22.8018	22.0623	22.3591	22.8966	22.1562	22.7367	22.8816	22.6985	21.6269	22.3047	22.762	22.7789	22.4525	22.758	21.9185	22.8984	22.5074	22.1955	22.924	22.2648	22.3746	22.5005	22.6297	22.8499	22.4446	22.5305	23.17	22.5152	22.521	22.8614	22.6897	22.7472	22.2319	22.1703	22.6112
Glyceric acid	105.019	C3H6O4	Carbohydrate	HMDB0000139	C00258	23.5637	23.2681	22.9699	21.9075	23.2636	22.7326	23.0352	22.7029	23.1741	23.0537	22.2903	23.3251	22.9544	23.355	22.7634	23.1301	23.2064	23.242	23.6874	23.835	23.2234	23.7485	22.4696	23.524	23.6766	23.4666	22.3121	22.8433	23.3443	23.605	23.289	23.7205	23.4003	22.899	23.2545	22.6502	23.9213	23.4765	22.925	24.3045	22.656	23.2943	23.4346	23.6957
Tetradecadiencarnitine(AcCa(14:2)	368.28	C21H37NO4	Acylcarnitine	HMDB0013331		27.9073	24.7933	24.0188	23.6061	25.3835	24.0911	25.329	24.4638	23.9061	23.0912	27.2887	25.4909	24.4075	24.9694	24.812	25.8498	25.2244	23.0306	23.78	26.2589	25.3174	26.0023	22.385	23.6483	26.1408	24.6225	24.9293	25.5041	24.0604	23.683	24.8567	25.6944	22.8492	22.8853	23.1828	23.1273	25.2397	24.8287	24.769	23.6188	23.469	24.1409	22.4784	24.1805
Hydroxyindole sulfate(5-hydroxyindole sulfate, 5-indoxyl sulfate)	212.002	C8H7NO4S	Microb			16.0164	17.4705	17.6992	16.7753	11.7891	10.3253	18.4216	18.4255	18.4964	17.695	18.8711	10.7313	18.6367	10.5821	17.9173	18.3386	15.5405	16.2955	18.137	15.8171	17.9277	12.87	16.4502	16.724	11.8715	10.9542	18.084	17.8074	10.8872	17.0309	17.5827	18.6583	18.6972	17.1255	17.5271	16.8242	18.7905	15.1673	18.1941	17.6033	19.0564	11.6839	13.8909	19.0884
Succinic acid semialdehyde	101.024	C4H6O3	Organic acid	HMDB0001259	C00232	25.2683	25.1982	24.7509	25.0054	25.277	25.3242	24.9049	24.957	24.9374	25.5514	24.9649	25.004	25.0067	24.9286	24.8396	25.021	25.1249	24.7828	25.1063	25.3593	25.7328	25.4088	25.1206	25.2831	25.6454	25.7565	24.6125	25.2773	24.8722	24.7986	24.9969	24.8489	25.3088	24.8698	25.2675	24.9234	25.0431	25.2747	25.0308	24.8782	25.6964	24.7497	25.0651	25.0359
LysoPC(0:0/22:5n-3)	570.355	C30H52NO7P	LPC		C04230	22.5689	23.0521	22.3054	21.4445	22.158	21.4733	21.6535	21.846	21.7496	22.1274	22.3856	21.9263	22.3378	22.6587	21.5794	22.2384	22.1154	20.9642	21.9466	21.7983	22.0992	22.0328	21.6512	21.914	21.8737	21.772	22.1027	22.2259	22.5325	22.448	22.4021	22.6713	21.5589	22.3868	21.412	21.9593	22.2065	21.3182	22.0449	22.1682	21.7924	21.7021	21.8114	21.9675
Isovaleric acid	101.061	C5H10O2	Organic acid	HMDB0000718	C08262	23.2457	23.3569	22.4071	22.7303	23.4091	22.6935	23.1115	23.487	23.0112	23.317	22.8092	22.7003	22.5125	23	23.4073	23.4026	23.4653	23.3489	22.6851	22.5396	22.781	23.3316	23.3904	22.8896	22.6463	22.7649	22.5991	22.8508	22.3103	22.5824	23.505	23.1807	23.2732	22.6447	23.5698	22.8842	23.9381	23.2097	22.8596	23.0429	22.4189	23.4049	22.804	23.4814
Hydroxyindoleacetic acid	192.066	C10H9NO3	Amino acid	HMDB0000763	C05635	23.1823	24.0301	24.2677	23.9294	24.7645	24.1185	23.6387	23.9497	23.8068	24.0977	23.2291	24.1903	24.2618	23.6168	24.0503	24.1451	23.8083	23.0682	23.7884	24.2069	24.1678	23.6645	23.9048	24.2432	24.1732	24.2734	23.8223	24.2518	23.6119	23.7778	24.0273	23.991	23.808	24.2337	23.5979	23.9014	23.7987	24.2853	24.3345	23.9617	23.9246	24.1957	24.1172	23.5022
Oxindole-3-acetate	192.066	C10H9NO3	Amino acid	HMDB0094657		23.1823	24.0301	24.2677	23.9294	24.7645	24.1185	23.6387	23.9497	23.8068	24.0977	23.2291	24.1903	24.2618	23.6168	24.0503	24.1451	23.8083	23.0682	23.7884	24.2069	24.1678	23.6645	23.9048	24.2432	24.1732	24.2734	23.8223	24.2518	23.6119	23.7778	24.0273	23.991	23.808	24.2337	23.5979	23.9014	23.7987	24.2853	24.3345	23.9617	23.9246	24.1957	24.1172	23.5022
1,7-Dimethylxanthine(Paraxanthine)	181.072	C7H8N4O2	Food	HMDB0001860	C13747	18.8987	18.8427	20.9566	19.8425	25.4703	23.7546	26.171	26.8676	19.0367	18.4354	18.077	27.3893	22.8094	19.1509	25.2493	27.2137	18.8028	18.5167	27.5546	24.2719	25.3871	18.4826	19.0501	19.2871	26.973	18.8855	18.6347	26.4642	24.1913	22.2649	18.4001	18.4565	19.6963	19.4248	19	18.0263	25.216	18.5448	18.4359	20.0697	25.6082	23.6319	19.6316	23.5362
LysoPI(16:0/0:0)	571.289	C25H49O12P	LPI	HMDB0061695		20.084	21.2285	20.6642	19.964	20.3466	20.2391	20.6978	20.2201	19.8066	20.2616	19.9233	19.6675	19.8576	19.9579	19.6982	19.6098	20.41	19.4177	20.144	20.0781	20.3475	20.182	20.75	20.4725	19.9661	20.3492	19.627	20.3843	20.0264	20.8146	20.4718	20.5952	19.818	19.7006	19.9837	20.0025	19.8945	19.5202	20.778	19.8723	20.3668	19.91	20.1988	20.2246
Valeric acid	101.061	C5H10O2	Organic acid	HMDB0000892	C00803	23.2457	23.4135	22.4071	22.7303	23.4091	22.6935	23.1227	23.487	23.0119	23.317	22.8092	22.7033	22.5125	23	23.4073	23.4026	23.4653	23.3489	22.697	22.5396	22.8082	23.3316	23.3904	22.8896	22.6463	22.7649	22.6117	22.8508	22.3103	22.5824	23.505	23.1807	23.2732	22.6447	23.5698	22.8842	23.9381	23.2097	22.8596	23.0429	22.4271	23.4049	22.7939	23.4928
Deoxycholic acid isomer2	391.285	C24H40O4	Bile acid	HMDB0000626	C04483	24.5987	22.3346	22.8959	22.5641	22.4924	22.9424	20.764	22.0765	23.1236	22.7944	22.0586	23.4688	23.4655	22.6738	23.4577	23.4702	23.2988	22.1375	23.9024	23.3174	24.0462	24.19	23.99	23.2774	23.7425	23.9788	23.6729	24.1485	21.89	23.3644	22.8556	24.2697	23.7152	24.1154	23.4812	23.2509	22.9936	23.4923	23.0991	22.9866	23.1155	23.3007	23.3874	23.0379
LysoPC(18:3/0:0)	518.324	C26H48NO7P	LPC	HMDB0010387	C04230	25.8422	27.3366	24.9442	25.6367	24.9974	25.3424	24.5623	26.2106	25.6974	25.2947	24.701	25.1305	26.3324	26.0545	24.9689	25.9643	26.2059	24.078	24.8318	24.9229	26.33	25.1886	26.097	25.4	25.181	26.0142	25.1554	24.7284	26.0562	26.5744	25.2201	25.7573	24.6423	25.7826	24.7624	25.019	25.4853	24.6293	25.1631	24.6347	24.948	25.1933	26.0049	26.3075
N-Alpha-acetyllysine	189.123	C8H16N2O3	Amino acid	HMDB0000446	C12989	22.4935	22.6825	22.6203	22.3272	22.7022	22.3094	22.3328	22.4183	22.5774	22.5277	22.2591	22.5933	22.5664	22.5389	22.4608	22.5054	22.4621	22.2838	22.6047	22.3471	22.5057	22.8712	22.7203	22.6602	22.785	22.9061	22.5554	22.5629	22.5466	22.5336	22.2366	22.7367	22.6387	22.7109	22.535	22.2163	22.4471	22.3952	22.4871	22.2035	22.4003	22.2965	22.6461	22.4584
LysoPE(0:0/18:1)	480.308	C23H46NO7P	LPE	HMDB0011476		22.1012	22.8483	22.22	22.0172	22.3355	22.9494	21.6547	22.9129	22.3217	22.2388	22.0326	21.7838	22.8032	23.0104	22.7536	22.126	22.4562	21.7042	22.0546	21.7672	22.44	21.8487	23.446	21.9737	22.0638	22.5761	22.2795	21.3178	22.0651	22.8613	22.2631	21.9083	22.3381	22.4654	22.4656	22.2565	21.5554	21.6265	21.2992	22.1861	22.5581	22.4574	22.8239	22.6786
Methylmalonylcarnitine	262.129	C11H19NO6	Acylcarnitine	HMDB0013133		28.618	26.741	25.2088	26.5728	26.0586	26.7975	24.5104	28.5706	25.3203	24.9624	24.2065	24.0091	24.7131	28.228	26.5832	24.9051	24.5213	28.49	23.6064	26.0827	26.5075	28.2253	25.6791	26.1836	27.4766	26.6946	28.5636	25.1768	24.6684	28.5449	25.8841	25.7139	28.2021	24.0889	23.9179	25.4413	28.742	26.3947	28.7142	24.0488	25.1471	24.1258	25.6167	28.0971
Succinylcarnitine	262.129	C11H19NO6	Acylcarnitine	HMDB0061717		28.618	26.741	25.2088	26.5728	26.0586	26.7975	24.5104	28.5706	25.3203	24.9624	24.2065	24.0091	24.7131	28.228	26.5832	24.9051	24.5213	28.49	23.6064	26.0827	26.5075	28.2253	25.6791	26.1836	27.4766	26.6946	28.5636	25.1768	24.6684	28.5449	25.8841	25.7139	28.2021	24.0889	23.9179	25.4413	28.742	26.3947	28.7142	24.0488	25.1471	24.1258	25.6167	28.0971
L-Proline	114.056	C5H9NO2	Amino acid	HMDB0000162	C00148	24.8629	25.9277	24.9695	24.9656	25.5944	25.359	24.6283	24.9185	25.3196	25.791	25.8951	25.811	25.3578	25.4377	25.6166	26.0394	25.7396	24.3998	24.8246	25.1336	25.6476	26.0606	25.6664	25.7286	25.6459	26.1429	25.4886	25.3957	25.2436	25.4808	25.4189	25.3162	25.2196	24.5581	25.2211	25.5062	25.0587	24.7633	25.4747	24.9557	25.3192	25.1837	25.7499	26.237
LysoPI(18:2)	595.289	C27H49O12P	LPI	HMDB0240597		23.2215	23.6054	22.9963	23.2114	22.8284	23.0294	22.8944	22.7286	22.3766	22.3866	22.7618	22.7905	22.7463	22.2943	23.0334	22.6661	23.1795	21.0429	22.3236	23.527	23.3681	23.3619	23.8392	23.4571	23.3344	23.7325	22.311	23.252	23.3347	23.1242	23.0214	22.9918	22.4294	21.6794	22.6451	22.3797	22.7603	22.3308	23.031	22.0073	23.1949	22.7399	23.1181	23.6862
Threonic acid	135.03	C4H8O5	Vitamin	HMDB0000943	C01620	28.5447	28.7273	28.8122	26.9247	28.8243	28.2376	28.848	27.7895	28.3938	28.5856	26.9053	28.495	28.7435	28.5299	28.5643	28.9205	28.2011	29.2571	28.5844	28.34	28.2476	28.9162	27.2377	27.9116	28.517	29.0658	27.4056	27.3828	29.2067	28.8414	28.8011	28.9917	28.7298	28.7628	28.7188	27.9854	28.9168	28.9666	28.0102	28.6655	28.4283	28.3524	28.7626	28.9138
Glycoursodeoxycholic acid	448.307	C26H43NO5	Bile acid	HMDB0000708		21.8303	23.7798	23.342	21.5504	22.7347	21.9262	21.7709	23.4671	24.8956	21.3052	22.6456	23.5334	22.279	21.4188	25.1199	21.5886	23.5115	20.3299	20.8624	21.8666	24.1481	21.5202	27.3667	22.4592	23.9973	25.9136	24.4053	22.6551	23.3102	23.0502	22.5413	25.1924	28.2846	21.2576	30.9724	25.1489	22.1054	22.1498	22.6676	23.9525	23.2116	21.0693	24.3262	22.2961
Bilirubin	585.271	C33H36N4O6	Heme	HMDB0000054	C00486	26.7231	27.0837	27.581	27.0311	27.9788	27.9516	27.2733	25.4096	27.9028	27.0561	29.5146	28.4409	27.7387	25.1518	27.5964	27.5506	27.6991	25.2977	27.7337	27.9902	27.6435	26.3112	27.1937	26.636	28.2411	27.3744	27.5342	28.6426	26.9719	25.9296	27.8309	27.643	24.6719	26.7602	26.7696	27.7023	26.39	27.8026	25.2998	27.8827	27.5389	27.3329	26.3076	25.3756
LPC(19:0)	538.387	C27H56NO7P	LPC			23.1781	23.5603	22.9268	22.9315	22.905	23.1476	22.8876	23.495	22.916	23.3891	23.4371	23.2147	22.962	22.9847	23.2117	23.6186	23.339	21.763	23.4382	21.9873	22.0646	22.2908	23.1287	22.8568	22.162	21.975	23.2112	22.7606	23.248	23.0066	22.5172	22.9568	22.3156	23.6894	22.3057	22.7144	22.2252	22.0675	21.7435	23.4933	22.8604	23.0555	23.0014	22.699
Phe-Se	251.104	C12H16N2O4	Peptide	HMDB0029004		23.101	22.8682	22.8489	21.8239	23.7721	23.0029	23.4851	22.3157	23.798	22.9608	20.9446	23.5368	22.8218	22.2658	22.4326	23.1144	22.9697	22.3953	23.8239	23.4572	23.2772	20.9253	22.1787	22.9887	22.7408	22.9959	22.798	23.8265	22.606	22.8843	23.0948	23.2608	23.3091	23.1088	22.857	22.8702	23.0991	23.9468	23.861	24.5366	22.2523	21.737	22.1715	22.1791
Phe-Trp-Gly	409.187	C22H24N4O4	Peptide			23.1658	23.7201	23.864	23.8665	23.7778	23.7273	23.3788	23.3087	23.5036	23.72	22.8613	23.3326	24.1313	22.9426	23.9151	23.9475	24.0174	23.0196	23.091	23.608	24.0627	22.7704	23.5552	22.925	23.8013	23.4406	23.7769	23.851	23.6903	23.6377	23.6165	23.7272	23.1586	23.5207	22.7923	23.5859	23.4356	23.6902	23.4355	23.5859	23.9096	23.6582	23.3109	22.9117
Inosine	267.073	C10H12N4O5	Nucleoside&nucleotide	HMDB0000195	C00294	24.5315	22.9885	22.4471	22.2445	22.3615	23.3418	23.5128	23.722	21.9341	23.2133	22.1212	22.9899	22.5026	23.0018	22.3066	22.5289	23.0701	23.1661	22.9764	22.3869	23.2593	22.4122	22.4986	23.2627	22.877	23.2646	22.4687	22.7169	22.3562	22.3327	23.0373	22.8822	23.1611	23.1899	22.5492	22.2111	23.5876	23.0813	23.9867	22.782	22.2257	24.2187	22.6026	23.1832
Glycine	76.03030-76.04130	C2H5NO2	Amino acid	HMDB0000123	C00037	22.6941	22.1031	22.0422	22.3201	22.388	22.8393	22.8199	22.6356	21.8585	21.9228	22.298	22.3841	22.1383	22.5275	21.8745	21.9509	21.8713	21.6482	22.2143	21.5369	21.8615	22.0667	22.4179	22.304	22.337	22.7297	22.4813	22.415	22.0934	21.876	22.5299	22.0116	22.5901	22.0255	22.8769	22.6092	22.4803	22.6594	22.2475	22.6022	21.3119	22.364	22.9742	21.9474
Phenylacetylglutamine	265.118	C13H16N2O4	Microbial metabolite	HMDB0006344	C04148	25.7234	26.5513	26.3868	27.2534	26.1213	25.1904	25.1099	24.7838	25.3489	23.876	26.4099	27.7634	24.2438	24.7957	25.6998	24.287	24.004	25.5231	27.4122	25.1845	22.3439	26.7897	26.0711	26.2072	22.8684	28.2767	24.4205	24.01	24.3694	25.3269	25.1211	25.3178	28.097	26.5345	27.486	24.8996	26.5765	22.755	25.3779	24.3635	22.8944	26.1528	26.5234	26.7577
L-Cystine	239.017	C6H12N2O4S2	Amino acid	HMDB0000192	C00491	24.3849	24.5734	23.8334	22.8958	24.8618	23.8791	23.8875	22.9065	23.955	24.9717	23.542	23.8056	24.4553	22.7876	23.6403	24.067	23.6541	23.6454	24.3116	23.9185	24.4899	24.1221	24.6306	24.0468	24.6654	24.3884	23.8876	24.3931	23.3002	23.6565	24.4983	24.0572	24.2463	23.6985	23.7377	24.0012	24.165	24.2587	24.3994	23.7316	23.5767	23.3098	24.2522	23.9359
Hyp-Ser	219.098	C8H14N2O5	Peptide	HMDB0028872		23.531	23.9931	23.2246	23.7628	23.4869	23.5626	22.368	23.0004	23.0972	23.6639	22.7984	23.0067	23.6962	23.2784	23.9683	23.7494	23.2228	22.5104	22.9374	23.4443	23.5515	23.5211	23.5196	24.3544	23.8584	23.8301	23.6102	23.1349	23.4658	23.4055	22.84	23.3315	22.7402	23.2127	22.6959	23.7291	23.0779	23.3457	23.2718	22.9609	23.595	23.0403	23.2486	23.411
Ser-Hyp	219.098	C8H14N2O5	Peptide	HMDB0029040		23.531	23.9931	23.2246	23.7628	23.4869	23.5626	22.368	23.0004	23.0972	23.6639	22.7984	23.0067	23.6962	23.2784	23.9683	23.7494	23.2228	22.5104	22.9374	23.4443	23.5515	23.5211	23.5196	24.3544	23.8584	23.8301	23.6102	23.1349	23.4658	23.4055	22.84	23.3315	22.7402	23.2127	22.6959	23.7291	23.0779	23.3457	23.2718	22.9609	23.595	23.0403	23.2486	23.411
X140	140.979	C2H7O3PS	X			26.2062	26.1821	25.9798	25.653	26.1544	26.2403	26.2278	26.24	26.204	26.176	26.2333	26.2369	26.2155	26.2242	26.225	26.1746	26.2172	26.1366	26.1632	26.1899	26.1578	26.1774	26.1122	26.0973	26.1561	26.1792	26.2041	26.1848	26.1672	26.2144	26.2246	26.2232	26.1405	26.2419	26.248	26.2551	26.2567	26.228	26.2347	26.2217	26.198	26.2643	26.2691	26.2271
LysoPC(16:1/0:0)	494.324	C24H48NO7P	LPC	HMDB0010383	C04230	27.4274	29.0649	27.4327	27.3961	27.6341	27.4882	27.0643	28.0489	27.8806	27.705	27.2477	27.1775	27.2964	27.8264	27.4792	27.0089	28.5158	24.6239	26.8675	26.8	27.8016	27.56	27.5117	27.6737	27.4175	27.1938	27.4505	27.2486	27.5119	27.9104	27.3324	28.3255	26.8762	27.2461	27.0923	27.4126	27.421	27.3716	27.5897	27.2348	27.1918	27.304	27.6717	27.1359
4-DecenoylcarnitineAcCa(10:1)	314.233	C17H31NO4	Acylcarnitine	HMDB0013205		28.834	26.429	26.3256	25.5558	26.9331	26.2007	26.9009	26.3994	25.6329	25.0928	28.3502	26.8756	26.5533	25.9984	26.7701	27.3962	26.4316	25.1436	25.1178	27.9572	26.9813	26.9911	24.5018	25.4352	27.3231	26.0651	26.3863	26.5918	26.1649	25.63	26.4178	26.9957	24.2717	24.3945	24.5634	25.0814	26.5377	26.4041	26.5776	25.2727	25.9833	26.5679	24.6623	25.9277
Acetylcholine	146.118	C7H15NO2	Choline	HMDB0000895	C01996	26.7821	26.6083	26.196	27.0328	26.8111	26.7878	25.8245	26.5267	26.4535	26.3872	26.8978	26.6066	26.7487	26.96	26.0286	26.9202	26.5225	25.5026	26.4602	26.4134	26.5896	26.4882	27.0916	26.7201	25.7197	26.5337	27.1696	27.0237	26.4637	26.6515	26.1781	26.4129	25.6743	26.4209	26.3606	26.8007	26.3619	26.3686	26.5751	27.2848	27.0422	26.5767	26.1918	26.866
Hydroxyadipic acid	161.046	C6H10O5	Organic acid	HMDB0000345		24.2546	24.2088	23.6187	23.556	23.9925	23.8256	23.8632	23.8646	23.8228	24.2335	23.5445	24.2519	23.9184	23.935	23.5923	24.0492	23.9193	23.4708	24.2185	24.0275	23.9023	24.367	23.9754	24.1656	24.5849	24.3204	23.8308	24.094	23.88	23.7871	24.2701	23.9104	24.2132	23.9459	24.0077	23.9343	23.9856	24.03	24.2599	24.0133	24.1515	24.044	23.8186	24.0896
Glu-His	283.105	C11H16N4O5	Peptide	HMDB0029151		22.6705	21.375	20.4939	19.9638	20.8114	20.1844	20.3733	20.0999	21.204	21.458	22.0888	21.4886	20.746	20.3913	20.7738	21.1268	20.8478	20.907	21.2698	21.115	21.2866	23.0067	20.8838	21.6565	22.2519	22.0548	20.6434	22.1124	20.5791	20.3194	21.1757	20.9244	21.9173	20.853	21.4386	21.0852	21.9475	22.0595	21.8507	21.1387	21.1672	20.8267	20.3973	21.2036
Isobutyryl-L-carnitine(AcCa(4:0)	232.154	C11H21NO4	Acylcarnitine	HMDB0000736		25.0098	25.8548	26.4403	25.7671	26.371	24.3771	25.4386	25.502	25.6648	25.8887	24.6485	25.7821	25.3895	24.5575	25.3137	25.3915	24.1617	24.5198	26.1136	25.5362	24.8336	26.3839	25.9392	25.3856	25.1089	26.1726	25.7558	24.6167	24.6588	25.7584	24.5934	25.2115	25.9654	26.2945	25.4135	25.1681	25.7125	24.9609	25.5884	25.1647	24.4034	24.9547	26.0892	25.6463
LysoPE(18:2/0:0)	478.293	C23H44NO7P	LPE	HMDB0011507		27.3423	27.1996	26.3541	26.1885	26.9831	27.7297	25.6193	27.4928	26.7593	26.3899	26.3734	26.5222	27.5459	27.2852	27.0152	26.6254	27.2552	24.7718	26.2093	25.5367	27.1324	26.4958	28.3694	26.6444	26.6328	26.6557	26.437	25.4923	26.4901	27.2762	26.8769	26.2526	26.3287	25.611	26.2093	26.442	26.0442	26.0688	26.1741	25.6929	26.501	27.1069	27.3949	27.2376
LysoPC(0:0/16:1)	494.324	C24H48NO7P	LPC			24.2594	25.975	24.1249	24.149	24.3177	24.1626	23.9562	24.6226	24.5395	24.508	23.5951	23.8672	24.1955	24.5648	24.1305	23.7588	25.2057	21.6117	23.5796	23.4852	24.6277	24.3387	24.2008	24.3922	24.2213	23.9144	24.2055	24.0291	24.2879	24.7183	24.1138	25.2613	23.6117	24.1039	23.9358	24.2013	24.4011	24.045	24.4921	24.043	23.7713	23.9642	24.3626	24.1354
L-Tyrosine	180.067	C9H11NO3	Amino acid	HMDB0000158	C00082	26.2172	26.682	26.4592	26.0284	26.7227	26.8103	26.2334	26.6648	26.5344	26.7761	25.9682	26.3775	27.0043	26.1515	26.8637	27.0003	26.8308	25.7395	26.4664	27.0487	26.8779	26.679	26.8242	26.4876	27.0044	26.6236	26.4578	27.099	26.2151	26.3687	26.6021	26.7237	26.9229	26.429	26.7192	27.1233	26.6441	26.6716	27.0295	26.7191	26.8751	26.4843	26.6192	26.6753
N-acetyltryptophan	245.093	C13H14N2O3	Amino acid	HMDB0013713		19.1711	20.54	19.3858	19.9687	20.3077	20.1979	19.9816	20.1602	19.8056	20.3021	18.9755	19.3565	20.3994	19.6074	19.8202	19.6239	19.5331	19.2999	18.947	20.0522	20.1326	19.4775	19.3724	18.6424	20.3395	20.0744	20.1576	19.9427	19.1815	20.2734	20.2722	19.7786	19.8709	19.2572	19.9135	20.2789	20.0059	20.2825	20.2464	19.7071	20.2857	19.9779	18.6364	20.1342
2-Hydroxyglutarate	147.03	C5H8O5	Organic acid	HMDB0059655	C02630	25.3156	25.2622	24.3952	24.0266	25.1898	24.9239	24.8225	24.9802	25.2711	24.7395	25.1244	24.8978	24.881	25.0517	24.9568	24.7291	24.8499	24.7351	25.3218	25.339	25.3391	25.1458	25.0317	25.2894	25.7124	25.2926	24.9455	25.0062	24.9521	25.2286	25.3535	25.4968	24.9267	24.3745	24.9771	24.9115	25.5554	25.2056	24.9752	25.6626	24.6856	24.9277	25.4995	25.0479
Pyruvic acid	87.0088	C3H4O3	Organic acid	HMDB0000243	C00022	26.2077	25.6446	25.2914	24.7421	25.732	25.9042	25.5217	25.5923	25.4683	25.8147	25.6421	25.5443	25.4876	25.6971	25.5052	25.4241	25.8547	25.433	25.4804	25.6483	25.9115	25.776	25.3639	26.0232	25.9363	25.9049	25.3046	25.6175	25.5627	25.7926	25.5038	25.7659	25.3263	25.2403	25.4039	25.4093	25.6439	25.5305	25.5528	25.6895	25.859	25.37	25.5017	25.5849
Phe-Phe-Gly	368.162	C20H23N3O4	Peptide			26.101	24.2211	24.2002	25.4509	25.8949	25.7192	25.9842	25.7354	25.4502	24.7016	25.6239	25.3095	26.4079	25.8941	25.0564	26.3712	25.9368	24.7835	24.7629	25.4277	26.626	25.2979	24.645	25.4263	26.4733	26.9692	26.4948	26.8102	26.3626	26.3617	24.7256	25.1944	25.2855	25.6782	25.1881	24.6785	25.1032	26.8722	25.4259	25.8578	26.5947	24.7523	24.8795	25.5243
9-Hexadecenoylcarnitine(AcCa(16:1)	398.326	C23H43NO4	Acylcarnitine	HMDB0013207		25.7981	23.4698	23.5391	22.7887	24.0663	23.3673	24.4635	23.321	23.6128	23.0646	25.5201	24.196	22.5093	23.5419	23.2824	23.6462	23.8563	22.3868	23.312	24.3902	23.814	24.7729	22.533	23.775	24.2582	23.6276	23.6818	24.4213	22.6881	23.0554	23.5561	24.163	23.446	22.9303	23.6967	23.0515	23.6079	23.9418	23.2636	23.77	23.5195	23.1946	22.015	22.716
Glycoursodeoxycholate 3-glucuronide	624.339	C32H51NO11	Bile acid			17.9973	18.6475	18.0895	18.142	18.2242	18.5609	18.3765	21.5948	18.7846	20.3017	19.2107	18.7981	17.7473	16.5662	19.3347	17.933	17.8593	17.6326	18.1372	18.4289	19.0508	19.5486	21.5786	19.031	19.0986	21.8724	19.5571	19.3838	17.7891	19.6427	18.3666	20.0178	24.4591	17.6468	25.4142	19.8415	18.5655	18.1462	19.0492	16.8098	19.3027	18.9616	19.5307	18.8733
Dihydrothymine	129.066	C5H8N2O2	Base	HMDB0000079	C00906	22.7747	22.4443	22.3188	21.4803	22.703	22.5693	22.3386	22.535	21.9685	21.8689	22.6984	22.3612	22.4908	23.1987	22.1221	22.7122	22.3763	22.2096	22.2806	22.5893	22.2407	22.3302	22.7598	22.8622	22.1983	21.4811	22.4964	22.2914	21.776	22.3787	22.2464	22.1025	22.1371	22.618	21.8038	22.2884	22.4414	22.5578	22.5349	22.2809	22.0613	22.9887	21.9645	22.6591
Dehydroepiandrosterone sulfate	367.158	C19H28O5S	Steroid	HMDB0001032	C04555	28.3188	26.482	26.4644	27.6835	28.1165	27.9554	28.2149	27.9682	27.6815	26.9481	27.8534	27.5348	28.627	28.1151	27.2925	28.5861	28.1666	27.0223	27.0112	27.6653	28.8433	27.5211	26.8916	27.662	28.6928	29.181	28.7144	29.0204	28.5941	28.5809	26.9767	27.441	27.5248	27.9114	27.4336	26.9315	27.3345	29.0967	27.6643	28.0804	28.8272	27.0028	27.1258	27.7575
Gln-Glu	276.119	C10H17N3O6	Peptide	HMDB0028796		24.0029	24.2686	23.315	23.9267	23.4455	23.2066	23.1984	23.4635	23.3978	23.4804	23.6695	23.4373	24.0711	23.0458	23.5224	24.0102	23.8377	23.1292	23.6528	23.3643	23.7016	23.8848	23.8698	23.8393	23.6128	23.3689	24.0316	23.4289	23.0928	23.2008	23.4137	23.5632	23.2516	23.4619	23.2207	23.6566	23.5209	23.4627	23.3761	23.2018	23.1296	23.7612	23.759	23.5532
Androsterone sulfate	369.174	C19H30O5S	Steroid	HMDB0002759		20.0606	18.3249	18.419	21.278	19.4235	19.2513	19.5053	19.6567	20.0289	18.5637	19.0631	18.3436	21.1365	19.9988	19.3243	19.7292	19.5308	18.5822	18.051	19.6027	20.4088	19.4857	18.2537	19.1785	20.5465	20.9496	20.943	21.5289	20.3	20.2729	17.9919	19.7538	18.0077	19.4582	18.3318	18.8432	18.6462	20.4842	18.764	20.7679	21.2633	18.2999	18.7758	19.4783
Butyrylcarnitine(AcCa(4:0)	232.154	C11H21NO4	Acylcarnitine	HMDB0002013	C02862	26.9696	25.5707	25.7653	25.0331	26.1555	25.2086	24.9016	24.8017	24.8729	25.6281	24.9554	24.9415	25.1466	24.0223	25.311	24.8802	25.0844	24.2369	24.1525	26.0367	25.5676	25.8382	25.154	24.7485	25.5952	25.4076	24.5147	25.0335	25.3542	25.1548	24.8576	24.9576	24.2676	24.309	24.3046	24.5253	24.8477	25.4169	24.7996	24.4731	25.273	24.8079	25.4789	24.3796
LysoPI(0:0/20:4)	619.289	C29H49O12P	LPI			20.7239	21.4716	20.6485	20.4513	20.5329	20.2107	20.9899	20.0179	20.1567	20.3064	21.0439	20.3888	20.269	19.8362	20.7263	20.4995	20.6682	19.2773	20.2259	20.9768	20.9587	21.3978	20.3775	20.787	20.5858	21.2756	20.1346	21.4033	20.6967	20.7477	21.0614	21.0806	19.9893	19.9719	20.2484	20.0642	20.7256	20.3841	20.5029	20.4809	21.3614	19.9675	20.6159	20.8172
Citric acid	191.02	C6H8O7	Organic acid	HMDB0000094	C00158	30.8532	30.391	29.8861	29.1005	30.0161	30.2693	30.397	30.3051	30.3403	29.9791	31.1873	30.59	29.9501	30.1363	30.4221	30.0264	30.3242	29.5085	29.9453	30.1404	29.8377	30.9191	30.1887	30.2117	30.1247	30.115	30.7078	30.5999	30.0989	30.2136	30.0407	30.3793	30.0138	30.1634	30.4907	30.4174	30.3784	29.7288	30.6975	30.291	30.3495	30.5286	30.1178	29.8671
4-Hydroxybenzaldehyde	123.044	C7H6O2	Benzenoid	HMDB0011718	C00633	26.3584	26.7142	27.0607	26.797	26.9846	27.136	26.3373	26.7417	26.8358	26.9148	26.3033	26.5441	27.2107	26.197	27.202	27.1221	27.1412	25.7201	26.5605	27.2712	26.9602	26.9398	27.0289	26.6902	27.1449	26.6558	26.573	27.1342	26.4178	26.4911	26.6255	26.8135	26.9513	26.8766	26.7993	27.1248	26.4686	26.7638	26.905	26.8764	27.218	26.8008	26.5908	26.4857
L-Phenylalanine	166.086	C9H11NO2	Amino acid	HMDB0000159	C00079	31.3635	31.449	31.8247	32.1585	31.871	31.7404	31.3133	31.4827	31.7762	31.6698	31.5238	31.487	31.5611	31.3202	31.7798	31.8186	31.8689	31.0424	31.3873	31.6521	31.565	31.4114	31.598	31.889	31.7777	31.7561	31.5315	31.7857	31.309	31.3713	31.55	31.6311	31.5556	31.4357	31.4279	31.4914	31.3229	31.5807	31.3884	31.4168	31.8591	31.4587	31.3368	31.2546
X247	247.144	C14H18N2O2	X			25.4711	27.094	27.5447	24.6469	26.0069	27.9335	25.7953	27.102	23.5923	26.9058	25.0301	26.03	25.3984	27.0017	26.6708	25.5222	27.3896	26.5093	24.6719	28.9675	27.2321	25.6571	26.7091	26.804	27.9389	26.5628	26.455	27.3299	25.5156	28.0669	24.8964	25.6229	25.8934	27.3924	26.578	26.4336	26.4141	27.7074	24.9767	25.0961	25.6395	27.944	27.2614	25.9005
L-Arginine	173.104	C6H14N4O2	Amino acid	HMDB0000517	C00062	26.8582	26.9517	26.6624	26.7398	26.9559	26.9996	27.0392	26.8017	26.8048	26.8437	26.5356	26.9575	26.6512	26.5518	26.8745	26.957	26.9548	26.6634	26.959	26.7439	26.8613	26.5666	26.6993	27.1152	26.595	26.8076	26.8175	27.3705	26.5732	26.6639	27.3628	26.8073	27.3809	26.707	27.4117	26.8185	26.7355	26.8169	27.0756	27.1107	27.141	26.8417	26.4875	26.9789
Glycodeoxycholate 3-glucuronide	624.339	C32H51NO11	Bile acid			21.183	20.6462	19.7183	20.6837	19.1337	21.354	19.9512	20.1419	19.3062	16.1627	20.4578	22.4587	17.899	14.0449	16.632	17.4453	18.3134	18.8356	19.519	20.9848	16.5443	27.4076	21.8485	17.4341	17.5436	18.2339	17.8848	21.1317	16.7957	23.2843	19.9338	22.4031	20.6655	19.5721	21.2838	21.7341	19.8359	19.1161	19.6727	15.3566	17.907	19.9755	22.813	19.8953
Aminobutyric acid	102.056	C4H9NO2	Organic acid			23.055	22.8363	22.7655	22.1929	23.1298	22.7607	22.4664	22.6592	23.2421	23.0313	23.5271	23.2503	22.9972	22.3319	23.0883	23.3805	22.9767	22.5049	22.8271	23.0562	23.06	22.945	23.1006	23.3225	23.4258	23.1241	22.7368	23.6214	22.9851	22.4915	22.8501	22.9261	23.1028	22.7879	23.1437	22.9898	23.1357	23.1627	22.91	22.6556	22.9755	22.4506	22.6644	22.7823
LysoPI(20:3)	621.308	C29H51O12P	LPI			21.4803	21.9382	20.6213	20.3624	20.1356	20.5576	20.706	20.0642	19.6823	20.1486	20.1247	20.5982	20.6463	19.9304	20.9822	20.2324	21.2472	18.836	20.0914	20.744	21.1326	21.4066	20.9394	20.549	20.9133	21.5718	19.9563	20.8219	20.3955	20.6871	21.0493	20.8372	19.6647	19.4237	19.9393	20.2902	20.6819	21.0571	20.8993	19.6948	20.9929	20.4513	20.4967	20.8712
Pyrogallol-1-O-sulphate	204.981	C6H6O6S	NP	HMDB0060016		22.8739	24.5936	24.7095	23.6141	26.6659	24.1065	24.6226	22.4575	24.5453	28.4347	21.1839	24.8574	23.7376	27.3946	27.4287	23.7681	24.8314	26.1716	21.8157	26.7688	22.496	24.1151	24.841	25.8645	25.7476	26.0457	23.944	26.4954	26.8006	25.1777	22.5363	23.4806	24.8107	24.0051	21.5254	21.504	21.8738	22.9716	24.5142	24.328	27.9406	25.2725	21.2287	21.913
Etiocholanolone sulfate	369.174	C19H30O5S	Steroid	HMDB0013232		24.1198	22.4413	22.6535	25.1491	23.9172	23.8086	23.9657	23.2111	24.2175	23.0664	23.0072	22.638	24.978	23.8289	23.5085	24.4372	23.7825	22.9332	21.9537	23.6021	24.6578	23.8348	22.4015	23.8991	24.5947	25.239	25.2224	25.8424	24.4357	24.3984	22.223	24.3022	23.1564	23.6848	23.0014	22.9836	22.9624	24.8462	23.0319	24.4339	25.4388	22.4278	23.0332	23.3884
11b-Hydroxyprogesterone	331.191	C20H28O4	Steroid	HMDB0004031	C05498	23.0106	21.0801	21.2545	22.2836	22.1813	22.3857	22.4812	22.2474	22.3591	22.9489	22.4311	21.6534	22.4186	22.0692	22.8247	22.3587	21.7188	21.9735	20.9863	21.264	21.6454	22.9517	22.4203	18.7921	23.1233	21.8896	22.6584	22.7672	21.7125	21.4567	21.105	21.9349	22.2029	22.7312	22.9701	22.4232	21.8549	21.1089	22.0489	22.0781	22.4312	20.9971	22.328	21.7093
Glu-Phe	295.129	C14H18N2O5	Peptide	HMDB0000594		22.4276	22.4622	22.5785	23.0367	23.1522	22.7022	22.0502	22.3939	22.7226	22.476	22.2927	22.5857	22.4667	22.2081	22.7443	22.7823	22.7828	21.0482	22.1318	23.0476	22.4745	22.5098	22.882	22.9643	22.8439	22.8242	22.4604	22.9839	21.8618	22.0441	22.1738	22.36	22.5876	22.1039	22.6474	22.7156	22.403	22.9638	22.519	22.1785	22.8847	22.1759	22.7332	22.0069
LysoPI(20:4/0:0)	619.289	C29H49O12P	LPI	HMDB0061690		23.8425	24.4908	23.6844	23.602	23.6075	23.3852	23.9577	23.0395	23.064	23.4626	24.0069	23.4684	23.4049	22.7807	23.8678	23.5569	23.4898	22.2481	23.3159	23.9828	24.0158	24.2501	23.609	23.6733	23.6481	24.3228	23.2607	24.38	23.8408	23.7413	24.0812	24.1407	22.9421	23.2097	23.2783	23.3413	23.8041	23.4623	23.4944	23.433	24.4258	23.1317	23.7342	23.9154
Tetradecenoylcarnitine(AcCa(14:1)	370.295	C21H39NO4	Acylcarnitine	HMDB0002014		28.1231	25.5393	24.6292	23.87	25.692	24.7626	26.3932	24.9294	24.4999	23.7468	27.5524	25.9519	24.4126	25.17	25.1037	25.8065	25.5424	23.4693	24.0974	26.6503	25.3781	26.4041	22.9546	24.2636	26.3381	25.4101	25.3119	26.3229	24.1485	24.4863	25.0451	26.0328	23.8464	24.1131	24.224	23.7435	25.574	25.3032	24.8913	25.1448	25.1064	24.6836	22.6683	24.3743
Dihydroxy-cholestenoate isomer1	431.317	C27H44O4	Steroid	HMDB0012454	C17335	22.8502	22.1953	22.3032	22.6316	22.6069	23.237	22.5517	22.6681	23.1288	22.0319	22.9672	23.1505	22.4802	23.0438	22.3799	23.0603	22.9268	21.7297	22.206	23.2364	22.9732	22.8671	22.5762	22.2908	23.2808	23.5998	22.6661	22.8088	22.9539	22.6554	22.116	22.6147	22.3459	22.3619	22.5961	22.6033	22.8166	23.2277	22.5317	22.4188	22.8336	22.8433	22.3483	22.7145
Ribonic acid	165.04	C5H10O6	Carbohydrate	HMDB0000867	C01685	26.327	26.2236	26.2287	25.2341	27.1975	26.0372	26.3138	25.6463	25.9756	26.5224	25.4685	26.223	26.0993	26.1257	26.3622	26.1786	26.0967	26.0121	26.6352	26.1366	26.1205	26.5899	27.0406	25.9662	26.7969	27.0584	26.0237	25.9479	26.4012	26.3993	26.5361	26.6923	26.5671	26.4524	26.5477	26.1987	26.5075	26.4778	26.629	26.1142	25.408	26.3002	26.9841	26.2764
Arabinonic acid	165.04	C5H10O6	Carbohydrate	HMDB0000539	C00878	26.3295	26.2401	26.2287	25.2228	27.2062	26.0518	26.3158	25.6463	25.9756	26.5223	25.4769	26.223	26.0993	26.1313	26.3766	26.1861	26.0967	26.0309	26.6459	26.1366	26.1253	26.5973	27.0406	25.9663	26.8007	27.063	26.0237	25.9723	26.4012	26.3972	26.5349	26.6923	26.5657	26.458	26.5553	26.1988	26.504	26.4743	26.629	26.1137	25.408	26.3002	26.9827	26.2809
LysoPI(18:0/0:0)	599.32	C27H53O12P	LPI	HMDB0240261		21.3102	21.6068	18.9792	20.3992	20.3383	20.7085	20.863	20.5047	20.8688	21.4942	21.5723	21.2625	20.7863	20.138	20.3401	21.2565	20.9045	19.3854	20.8862	21.2353	21.1415	20.9114	20.9549	21.1375	20.9546	20.6097	20.9626	20.9676	21.1886	20.9529	20.9721	21.4553	20.2539	21.5843	20.7086	21.8674	21.1512	20.9322	20.8328	21.4101	19.8665	20.2789	20.3567	20.811
Hydroxybutyric acid	103.04	C4H8O3	Organic acid			27.1542	25.3699	25.1918	24.6862	25.7387	25.0058	25.0342	24.9486	25.8934	26.1076	27.4009	26.11	25.1101	24.9722	25.503	25.5653	25.5812	25.6923	25.5967	26.1273	25.8897	27.6063	25.2878	26.3944	26.487	26.6307	25.2649	26.6591	25.6171	25.1472	25.7955	25.4549	26.3349	25.5087	26.2349	25.5744	26.8199	26.6188	26.5431	25.9121	25.8918	25.307	25.1844	25.4513
Hydroxyisobutyric acid	103.04	C4H8O3	Organic acid	HMDB0000023	C06001	27.1542	25.3699	25.1918	24.6862	25.7387	25.0058	25.0342	24.9486	25.8934	26.1076	27.4009	26.11	25.1101	24.9722	25.503	25.5653	25.5812	25.6923	25.5967	26.1273	25.8897	27.6063	25.2878	26.3944	26.487	26.6307	25.2649	26.6591	25.6171	25.1472	25.7955	25.4549	26.3349	25.5087	26.2349	25.5744	26.8199	26.6188	26.5431	25.9121	25.8918	25.307	25.1844	25.4513
LysoPE(P-18:0/0:0)	466.329	C23H48NO6P	LPE	HMDB0240598		23.6671	23.6448	24.6293	24.0482	23.6607	23.8851	23.6408	24.0951	24.297	24.023	24.4339	24.2409	24.7942	23.909	23.9738	24.8503	23.8363	23.8714	24.5944	24.2694	23.3106	23.3008	24.1508	23.963	23.8024	23.9784	24.2848	24.0594	24.3268	23.7285	23.5634	23.6772	23.6201	25.0529	23.8255	23.7933	23.6179	23.7553	22.7392	25.0545	24.0533	23.6823	23.5773	23.9929
Asp-His	269.089	C10H14N4O5	Peptide	HMDB0028755		24.1316	24.3101	23.6363	24.1538	24.1623	23.87	23.5532	24.1712	23.838	24.7578	23.9008	23.9285	24.1746	24.482	24.153	24.4949	24.4816	23.4862	24.4074	23.9495	24.0484	24.3369	24.111	24.7513	25.1164	24.9246	23.9804	24.3754	24.1721	23.838	24.1305	24.1359	24.3427	23.7989	23.9269	24.1648	23.9948	24.1284	23.9216	23.7428	24.5931	23.6695	24.2286	24.0597
His-Asp	269.089	C10H14N4O5	Peptide	HMDB0028881		24.1316	24.3101	23.6363	24.1538	24.1623	23.87	23.5532	24.1712	23.838	24.7578	23.9008	23.9285	24.1746	24.482	24.153	24.4949	24.4816	23.4863	24.4074	23.9495	24.0484	24.3369	24.111	24.7513	25.1164	24.9246	23.9805	24.3755	24.1721	23.838	24.1305	24.1359	24.3427	23.7989	23.9276	24.1648	23.9948	24.1284	23.9216	23.7428	24.5931	23.6695	24.2286	24.0597
Indolelactic acid	206.081	C11H11NO3	Amino acid	HMDB0000671	C02043	21.8362	22.6295	22.6366	22.857	23.81	21.9592	22.4541	22.5027	22.1205	22.6596	21.9751	22.6043	23.1067	22.4792	22.7231	22.8848	22.2201	21.7709	22.9417	22.4601	22.8291	23.0377	22.2576	22.1144	23.9149	24.2829	22.9391	22.7652	22.6557	22.7322	22.1291	22.9076	22.4575	22.5888	21.2985	22.1047	21.8966	22.3796	23.0767	22.7629	22.5822	22.2234	22.6928	22.2202
Fumaric acid	N/A	C4H4O4	Organic acid	HMDB0000134	C00122	34.9497	34.9602	34.7464	34.7471	34.9674	34.8891	34.8921	34.9364	34.9208	34.942	34.98	34.9468	34.9376	34.9506	34.9737	34.9485	34.986	34.7639	34.9136	34.9079	34.9576	34.993	34.8257	34.9275	35.0067	35.0218	34.919	34.9916	34.9165	34.9192	34.8988	34.9676	34.8158	34.8405	34.9439	34.9149	34.9236	34.9319	34.9406	34.8813	34.9602	34.8528	35.035	34.9054
Beta-D-Glucose	179.056	C6H12O6	Carbohydrate	HMDB0000516	C00221	26.796	26.6514	26.2799	25.8399	26.9927	26.5033	26.5348	26.6073	26.2726	26.6497	26.2063	26.5984	26.5464	26.623	26.4979	26.5635	26.5726	25.8971	26.7411	26.53	26.5072	26.9377	26.445	26.5501	26.9614	26.8873	26.5764	26.5791	26.4739	26.4208	26.671	26.4119	26.701	26.5354	26.7225	26.409	26.6266	26.3967	26.6853	26.3017	26.3766	26.4722	26.5775	26.4609
LysoPC(15:0/0:0)	482.324	C23H48NO7P	LPC	HMDB0010381	C04230	26	26.3078	26.2944	26.2905	25.8111	25.7428	25.691	26.5381	25.9059	26.3591	25.7721	26.0752	25.9394	26.0474	26.0919	26.2376	26.0899	24.6814	24.9782	25.4245	25.7942	25.2519	25.0691	25.4367	25.6502	25.2654	25.8832	25.1796	26.1681	27.0168	25.4084	26.0162	25.2846	25.5264	25.4887	25.1946	25.8269	24.8392	25.6652	26.1233	26.4693	26.2192	26.0725	26.1395
Citrulline	176.103	C6H13N3O3	Amino acid	HMDB0000904	C00327	23.5654	23.6389	23.5605	23.0667	24.1088	23.2777	23.2254	23.3489	23.4058	23.0037	22.682	23.6184	23.4623	22.9299	23.8573	23.4293	23.3306	21.9825	23.7311	23.0918	23.653	23.3649	24.1391	23.9445	23.1903	23.5341	23.4912	23.8555	23.2118	23.6041	23.1925	23.3722	24.8443	23.23	24.8189	23.5432	23.1333	23.0559	23.5453	23.003	23.0908	23.3065	24.0521	23.3093
Decenoic acid	169.123	C10H18O2	Organic acid	HMDB0004980		27.4896	24.6171	24.6463	23.576	24.8694	24.4772	24.9461	25.2484	24.5513	23.5206	26.8646	25.4611	25.0148	25.2007	24.6886	26.0936	24.7985	24.0102	25.0119	26.0983	25.1784	26.1498	23.8426	24.7688	25.7192	24.8132	24.7809	24.8102	25.0079	23.8877	24.6486	24.8024	24.8169	23.025	24.9705	24.1307	25.7264	24.989	24.9993	24.3605	24.2048	25.0248	23.3407	24.5996
Indoxyl sulfate(3-hydroxyindole sulfate, 3-indoxyl sulfate)	212.002	C8H7NO4S	Microb	HMDB0000682		25.7139	27.6155	27.5707	26.8416	26.7098	26.8113	27.226	27.5592	27.3388	26.7655	27.1361	27.9873	27.9162	25.9257	27.2491	27.0855	25.9604	25.9673	27.434	26.5421	27.1024	26.3509	26.2018	26.8124	24.6497	27.9629	26.2592	26.5261	25.2045	26.9611	27.019	27.3867	28.1782	25.9368	27.2992	27.082	27.4952	25.5355	27.0553	26.709	27.8733	27.4255	27.6492	28.0247
Uracil	113.035	C4H4N2O2	Base	HMDB0000300	C00106	24.9379	25.1229	25.5511	24.9788	25.3129	24.3378	24.9587	25.0167	24.8095	25.132	25.2807	24.591	25.1291	25.258	25.4618	25.4014	25.5042	24.9777	25.7133	25.572	25.0166	24.8999	24.7302	25.014	25.5507	25.513	25.1003	25.2583	25.1944	25.5015	25.1931	25.4927	25.0849	25.7046	24.9929	24.661	25.4884	25.6586	25.1776	25.4696	25.1277	25.1739	24.6878	24.8609
Piperine	286.144	C17H19NO3	Food	HMDB0029377	C03882	18.9779	21.9397	25.8487	21.0399	25.1862	23.9423	20.5479	26.6369	23.8254	22.2681	21.015	24.1329	25.3233	19.6764	27.0799	26.2022	24.4976	21.9156	22.0685	22.0991	23.925	19.8484	23.0877	21.9244	25.3985	24.3682	21.5638	21.6287	24.3329	25.3583	24.5547	22.235	29.9328	21.7378	29.6007	22.862	24.4275	26.4381	20.1512	26.4324	23.2587	24.9715	25.8175	23.0819
N1-Methyl-2-pyridone-5-carboxamide	153.066	C7H8N2O2	Vitamin	HMDB0004193	C05842	26.0918	25.6983	27.5212	25.581	27.8242	25.6272	26.1347	26.8893	26.5732	26.8706	25.5395	26.4428	26.4664	26.009	27.2605	27.113	26.083	26.5795	26.3065	27.8785	26.4261	26.1512	26.1178	26.5517	26.9978	27.4387	26.1349	25.6483	26.8964	26.5286	26.5045	26.9678	25.3561	27.1393	25.5549	25.1391	26.412	27.2193	26.2467	26.7599	26.5699	26.3011	25.718	26.1284
5-Acetylamino-6-formylamino-3-methyluracil	227.077	C8H10N4O4	Food	HMDB0011105		24.5488	24.9363	24.9262	24.7455	24.6501	25.0568	24.6603	24.9754	24.0061	24.5969	24.566	24.4835	24.9971	24.5461	24.9631	24.9659	25.0255	24.3438	24.4497	24.7354	24.7834	23.5325	24.6562	24.4826	24.6961	24.4768	24.842	24.6541	24.8217	24.9411	24.7181	24.8206	24.3999	24.8786	24.3661	24.8848	24.6588	24.6017	24.5234	24.894	24.8808	25.0561	24.3759	24.4432
Creatine	132.077	C4H9N3O2	Amino acid	HMDB0000064	C00300	25.4966	26.8349	27.8488	27.7444	27.0177	27.8489	27.1675	27.6797	28.0867	26.6288	26.1376	27.4136	26.6652	25.3194	26.4972	26.5818	27.8188	27.1558	26.5974	28.1467	27.2512	26.7332	26.3066	27.5955	26.983	27.6043	25.9596	26.8726	27.3469	27.4607	27.0196	26.589	26.1982	27.7563	26.5663	27.0832	26.9092	27.7103	26.9636	27.7816	27.5716	26.9684	27.772	27.2057
LysoPI(0:0/16:0)	571.289	C25H49O12P	LPI			20.084	21.2285	20.6642	19.964	20.3466	20.2391	20.6978	20.2201	19.8066	20.2616	19.9233	19.6675	19.8576	19.9579	19.6982	19.6098	20.41	19.4177	20.144	20.0781	20.3475	20.182	20.75	20.4725	19.9661	20.3492	19.627	20.3843	20.0264	20.8146	20.4718	20.5952	19.818	19.7006	19.9837	20.0025	19.8945	19.5202	20.778	19.8723	20.3668	19.91	20.1988	20.2246
Kynurenine	209.092	C10H12N2O3	Amino acid	HMDB0000684	C00328	24.7268	25.5933	25.8373	25.5376	26.2829	25.651	25.1312	25.4845	25.2774	25.6343	24.7432	25.7084	25.8008	25.1457	25.5527	25.6707	25.339	24.6031	25.3078	25.705	25.6556	25.1418	25.4779	25.7691	25.6484	25.7611	25.3145	25.795	25.1902	25.2951	25.5976	25.4946	25.237	25.7043	25.0262	25.3697	25.2632	25.7337	25.8668	25.4756	25.4047	25.6503	25.6642	25.0208
Perfluorooctanesulfonic acid(PFOS)	498.93	C8HF17O3S	X	HMDB0059586	C18142	24.8441	23.5975	25.3526	24.527	23.7826	24.4839	22.3824	21.8442	23.6909	24.6748	23.3798	23.8589	24.2982	22.4053	22.6108	25.0592	24.2738	23.6815	24.5431	25.1856	24.1962	23.6495	24.672	24.191	23.1593	23.5321	24.8546	25.7999	22.5342	23.6502	23.7395	25.0477	23.0024	23.816	23.2997	24.9541	24.2595	24.5885	24.5626	24.4285	22.3851	23.3766	23.598	23.2425
L-Methionine	150.058	C5H11NO2S	Amino acid	HMDB0000696	C00073	27.8195	27.7463	27.7664	28.4178	28.1923	28.3544	27.2796	27.9809	27.7439	27.9638	27.9445	27.8806	27.9405	27.2496	28.1035	28.056	28.3104	26.8908	27.7411	27.8845	27.8972	27.7998	27.9136	28.4316	28.0518	28.0028	27.8514	28.484	27.6767	27.5924	27.5234	27.9504	28.0594	27.8502	28.0698	28.0446	27.238	27.6177	27.2309	27.9047	27.6802	27.6969	27.5065	27.5701
Dodecanoylcarnitine(AcCa(12:0)	344.28	C19H37NO4	Acylcarnitine	HMDB0002250		27.4097	24.8847	24.0509	22.9757	25.0964	23.7074	25.2326	24.5652	23.1035	23.0094	26.6576	25.4365	24.4219	24.2631	24.49	25.5062	24.6972	22.8519	23.4348	26.3173	25.0633	25.2133	22.4668	22.8969	25.9743	24.7915	24.4956	25.5044	23.6492	23.8869	24.706	25.5525	22.5017	23.203	22.9944	22.6102	25.0663	24.3535	24.7802	23.9944	24.6706	24.2615	22.2274	24.2524
LysoPC(0:0/20:5)	542.324	C28H48NO7P	LPC		C04230	25.0506	24.8215	24.8541	24.9093	24.7796	25.4816	24.4812	25.5101	25.1843	24.4846	25.2069	25.189	24.8154	25.4835	25.272	24.774	24.8209	23.8705	24.7685	24.8207	24.2891	24.7811	25.2695	25.0018	24.14	24.4886	25.1819	23.9085	25.2487	25.2636	24.2594	23.9599	24.9553	25.1751	24.6391	25.2296	23.7914	24.9091	23.6578	24.786	25.6818	25.7022	24.8985	24.4636
X197	197.032	C6H6N4O4	X			25.5797	25.7246	26.3178	25.9269	26.2582	26.0082	25.9027	25.7564	26.0648	25.8298	25.813	26.0981	25.9142	25.8771	26.3145	25.9196	25.579	25.7173	25.6851	26.1238	26.1412	25.9259	25.8326	26.2468	25.938	26.2612	26.1185	26.0754	26.4268	26.135	25.086	25.4876	25.678	26.2063	25.8815	25.9782	25.5187	26.2419	25.9767	25.9658	26.1861	25.5842	26.0473	25.7387
Androstenediol 17-sulfate(ByMetabolon)	369.174	C19H30O5S	Steroid	HMDB0240429		23.8148	21.4123	21.4287	23.0002	23.145	23.2197	23.1453	22.7101	22.8196	21.7797	22.3937	22.4627	23.7093	23.6048	22.1174	23.441	23.3854	21.0526	21.4072	22.0841	24.8463	22.3012	21.9105	22.8163	24.0633	25.1264	24.2209	24.4428	24.0717	23.6721	22.0809	22.5916	22.3052	22.6513	22.3668	21.8696	22.7893	24.7584	22.9601	23.0518	24.5675	21.6389	22.176	22.5853
4-ethylphenylsulfate	201.023	C8H10O4S	Microbial	HMDB0062551		24.5533	24.5331	23.0391	25.4676	23.8888	23.0601	21.6167	23.9185	25.0023	22.4486	23.3229	28.2731	26.8591	20.8682	26.0256	25.689	22.0625	26.5768	26.9718	25.0152	21.9359	23.4284	25.7122	20.9396	23.0308	25.0987	22.9491	24.5275	21.985	27.8925	26.7173	21.2343	26.056	23.4306	24.5067	23.6999	26.8973	22.48	24.9326	21.8046	20.8638	22.318	27.9749	25.95
LysoPC(22:5n-3/0:0)	570.355	C30H52NO7P	LPC	HMDB0010402	C04230	25.4857	26.0785	25.265	24.4258	24.9203	24.3399	24.5603	24.6956	24.747	25.0648	25.3254	24.6363	25.1025	25.7509	24.6483	25.0556	25.0563	23.8367	25.0012	24.6012	25.0031	24.9715	24.5217	24.9162	24.6577	24.689	25.0205	24.9312	25.5214	25.4055	25.3709	25.3924	24.6229	25.4585	24.4597	24.851	25.171	24.5008	24.8972	25.2578	24.8645	24.5984	24.8282	24.8776
Deoxycholic acid glycine conjugate	448.307	C26H43NO5	Bile acid	HMDB0000631	C05464	23.4244	23.5722	23.1291	23.4006	23.8699	23.7947	23.2572	24.2116	24.1932	21.0142	24.1967	24.6692	24.4241	18.7055	21.3463	22.1392	22.6481	21.8831	20.9156	24.2347	24.0785	24.0075	25.1862	20.0567	22.7115	19.2183	23.8968	23.7474	23.5371	24.6788	26.3619	24.8284	22.4504	21.5989	24.4917	24.8669	23.4784	22.3423	23.5989	20.3224	23.7659	23.5823	26.4628	24.4653
LysoPE(20:3/0:0)	504.308	C25H46NO7P	LPE	HMDB0011516		22.3294	23.6898	22.1075	21.7432	22.199	22.2525	21.9882	22.3266	21.8177	22.3692	21.4123	21.7105	22.4563	23.3911	22.1614	22.2182	23.0875	21.2242	22.2478	21.1428	22.8016	22.1276	22.9085	22.274	22.163	22.6493	22.0583	21.2839	21.8906	22.9364	22.8046	22.5084	22.0208	21.8456	21.8735	22.063	21.9893	22.4985	22.4163	21.8199	21.9692	22.2168	22.6447	22.3683
Tauroursodeoxycholic acid	498.289	C26H45NO6S	Bile acid	HMDB0000874		18.1272	15.8764	17.2595	17.2397	16.7922	15.6179	16.9637	19.4032	20.5672	17.8399	19.9775	19.4426	17.9423	16.4673	19.3851	17.7399	18.8584	16.9205	16.5758	19.1306	17.4621	17.8476	22.4959	18.6846	19.3033	20.1184	19.6371	16.3298	18.7743	18.2044	19.64	21.7699	20.5543	16.097	22.8041	18.9459	16.64	17.1832	18.361	21.6789	17.9376	15.6607	19.0499	17.0639
4-Pyridoxic acid	184.06	C8H9NO4	Vitamin	HMDB0000017	C00847	20.6705	21.1252	21.252	20.458	22.9654	20.806	20.7211	21.1664	20.3425	22.0153	19.7595	20.8609	21.5214	20.8621	20.8704	20.8406	20.3928	21.3378	22.0315	20.8303	20.4973	20.6806	20.3862	20.482	22.8117	23.9324	20.633	20.4135	20.6655	20.7046	22.6322	21.1701	21.0324	21.2804	21.0221	20.3374	22.4521	21.2811	21.0107	20.768	20.7866	20.4497	20.2874	20.0299
Aspartic acid	132.03	C4H7NO4	Amino acid	HMDB0000191	C00049	25.5385	26.0532	25.6505	25.7855	25.9251	25.3162	25.804	25.5482	25.6464	25.8861	25.4577	25.593	26.1747	25.8523	25.8774	26.1114	25.9942	26.0092	25.9114	25.5208	25.8872	25.0439	25.5704	25.2809	25.9	26.0354	25.6211	26.0926	25.5427	25.7974	26.45	25.926	25.7778	25.5003	25.3917	25.4097	26.1791	26.1119	26.2865	25.5919	25.9615	25.6347	25.8725	26.0931
Hexanoylcarnitine(AcCa(6:0)	260.186	C13H25NO4	Acylcarnitine	HMDB0000705		26.8889	24.611	24.6398	23.3453	24.9395	23.9844	24.9785	24.1363	24.2439	23.6275	26.0127	24.8214	23.9005	23.5845	24.6077	24.8597	24.5839	23.3473	23.3627	25.6342	24.9135	25.409	22.8309	23.9605	25.471	24.9095	23.858	24.8173	24.0148	23.8952	24.5212	24.4943	23.6091	22.7828	23.6751	23.0679	24.4653	24.6207	24.3675	23.9951	24.6498	24.4367	22.8232	23.8135
Deoxycholic acid	391.285	C24H40O4	Bile acid	HMDB0000626	C04483	24.1783	24.0482	24.0544	23.891	24.211	24.2582	22.8582	23.9601	25.8767	23.4958	24.882	24.9357	24.4037	22.4611	23.1074	24.0515	23.221	23.2588	24.5385	23.1593	24.2437	24.6101	23.7853	23.5459	23.3006	23.2073	23.9924	24.39	23.9143	23.7659	24.0453	23.8724	23.7964	23.3914	24.0833	25.5265	23.7363	22.9253	24.02	22.3097	24.7215	24.435	25.6241	25.8879
Ornithine	131.083	C5H12N2O2	Amino acid	HMDB0000214	C00077	26.4646	26.9278	26.2865	26.2404	27.0017	26.6399	26.6461	26.4173	26.9573	27.3649	26.9174	26.5749	26.8404	27.1386	26.9908	26.9348	26.6608	25.8825	26.719	26.6974	26.9796	26.4619	26.915	26.761	26.7546	26.6913	26.7634	27.1121	26.4513	26.7075	26.7242	26.6868	27.1211	26.3908	27.1707	26.8577	26.6468	26.6902	26.6949	26.3607	26.6611	26.6613	26.9396	26.8118
Glycocholic acid	464.302	C26H43NO6	Bile acid	HMDB0000138	C01921	21.6342	22.1798	21.9743	22.6473	21.4019	22.4316	21.9961	22.9813	22.5987	21.2718	23.4126	22.9693	23.0062	22.7004	22.2591	21.3554	22.0138	19.8077	20.3738	23.671	24.1843	21.0827	23.7343	20.6025	23.1279	23.6007	22.7628	23.0305	22.558	22.5394	26.8995	24.234	22.9492	22.0155	25.4318	22.669	21.674	22.0948	21.659	23.2374	22.6241	22.3868	24.2227	21.4143
Gly-Val[Gly-Valine]	175.108	C7H14N2O3	Peptide	HMDB0028854		26.0121	25.458	25.7645	26.0461	25.7029	25.3344	25.823	25.6331	26.1047	26.1495	26.2505	26.24	25.7949	26.1987	27.2695	26.2641	26.549	25.7496	25.6597	26.1369	25.8438	23.9027	25.3526	26.4779	25.2833	26.5392	25.5329	25.8359	26.3077	25.9744	25.5953	26.4746	25.3476	25.6125	25.2842	25.857	25.5701	25.9022	26.2989	25.709	27.3319	26.3744	24.8796	25.3558
LysoPE(0:0/22:5n3)	528.308	C27H46NO7P	LPE	HMDB0011495		22.1469	22.7248	21.9152	21.2387	22.1505	21.6418	21.4265	21.66	21.1556	21.8857	21.6141	21.1713	21.9512	23.2467	21.5571	21.6554	21.9621	20.4528	21.8313	20.422	22.6138	21.9237	22.0179	21.7796	21.4841	22.0122	21.4909	21.3468	21.9992	22.4242	22.3199	22.3933	21.4513	21.5216	21.4546	21.3834	21.5611	21.34	21.8294	21.5805	21.8368	21.1127	22.0322	21.8246
Epiandrosterone sulfate	369.174	C19H30O5S	Steroid	HMDB0062657		24.9532	24.1689	23.813	25.6034	25.0119	24.3617	24.6653	24.3094	25.25	24.2988	24.7047	23.2318	26.5453	25.2757	24.6867	25.5435	25.4368	23.996	24.0622	26.2124	25.8859	25.1756	22.6582	24.9058	26.5579	26.3552	25.7068	26.3428	26.086	26.2551	24.3631	25.5906	22.9987	25.4522	23.1981	24.2164	24.8746	25.8349	24.6501	26.2385	26.2409	22.7311	24.9791	25.2648
3-Methyluridine	259.092	C10H14N2O6	Nucleoside&nucleotide	HMDB0004813		21.902	21.3616	20.6041	21.3106	20.0863	19.856	19.8566	21.8715	20.6263	20.6598	21.8158	20.1268	20.9601	21.9728	21.1297	20.9218	20.4553	21.039	20.9009	19.8035	20.5947	22.6234	21.0921	21.3357	20.8642	20.6767	22.6753	20.5625	20.0568	21.3079	20.2952	20.3785	22.3236	20.9969	20.7257	20.8493	21.8046	20.2218	21.8517	19.7084	21.1134	20.6945	20.8991	22.2596
Glu-Leu	261.144	C11H20N2O5	Peptide	HMDB0028823		23.9133	24.4609	24.3285	24.5193	24.3244	24.1673	23.5315	23.7244	24.6254	24.1679	24.1698	24.0843	24.3233	23.5926	24.5835	24.5708	24.1519	22.6759	23.609	24.6734	24.6299	24.0772	24.3384	24.2724	24.4714	24.6255	24.1892	24.6701	23.7451	23.8082	23.9531	23.9016	23.7509	23.9648	23.9159	24.1136	23.9193	24.5968	24.0597	23.4817	24.4498	23.7172	24.1916	23.5271
Acetyl-N-formyl-5-methoxykynurenamine	263.104	C13H16N2O4	Amino acid	HMDB0004259	C05642	18.7365	19.0798	18.2952	18.379	19.371	19.2104	18.7219	18.1634	17.884	18.2458	17.8825	18.4733	17.8845	21.0807	18.8132	18.0243	17.5624	17.0952	17.4709	18.3208	19.2254	19.6385	18.4015	18.4983	19.9212	20.4434	18.1337	19.0856	17.9362	18.5777	18.3398	18.8089	18.6113	17.5569	18.5906	18.0946	18.675	18.8917	18.467	17.4218	19.0097	17.8311	17.8011	18.0627
Acetylspermidine	188.176	C9H21N3O	Polyamine	HMDB0001276	C00612	22.9276	22.5375	22.5163	23.1169	22.8555	22.7033	23.1408	22.7659	21.9891	22.7091	22.5006	22.4925	22.9534	23.6505	22.5241	22.6463	21.9189	21.2026	23.0387	22.2843	21.9265	22.9783	23.081	22.6385	22.0809	23.2288	22.5258	22.7783	22.2434	21.7662	22.4752	22.1276	22.7168	22.7401	23.3045	22.3573	21.6579	22.4875	22.2821	22.5087	22.1192	22.606	22.18	22.1344
Cortisol	363.217	C21H30O5	Steroid	HMDB0000063	C00735	24.7261	22.7971	23.4083	24.315	24.4003	24.4787	24.2329	24.0425	24.323	24.9591	24.3624	23.5657	24.455	23.8443	24.7656	24.2268	23.8291	23.8854	22.8361	22.9723	23.5657	24.7911	24.4644	20.3254	25.1136	23.7365	24.5042	24.5435	23.631	23.3681	23.0503	23.7299	23.9584	24.906	24.4961	24.0208	23.4119	22.7254	23.6951	23.7691	24.3119	22.9811	24.0246	23.3148
Glu-Gln[Glutamylglutamine]	274.104	C10H17N3O6	Peptide	HMDB0028817		24.4222	24.792	24.2062	24.1148	23.8795	23.8319	23.7608	23.8964	24.0816	23.9876	24.0786	23.8015	24.725	23.3377	23.8648	24.6494	24.1599	23.9805	24.1999	23.9269	24.1559	24.0742	24.6148	24.2519	24.0217	23.791	24.5546	24.0348	23.475	23.6941	24.2253	24.0506	24.1136	23.9607	23.7132	24.4052	24.1414	24.0444	24.1887	23.6081	23.5993	24.3039	24.4019	24.3339
LPC(19:1)	536.371	C27H54NO7P	LPC			22.5435	22.9526	21.937	22.4974	21.8168	22.2779	22.026	22.6237	22.5491	22.35	22.6589	22.7437	22.7183	22.1856	21.5307	22.8102	22.6143	21.1351	22.1804	21.4182	21.2135	21.4312	22.3834	22.0497	21.246	21.4084	22.2708	22.0479	22.3062	22.303	21.6844	22.1163	22.2448	22.5873	22.1284	22.5263	21.665	21.3084	20.8427	22.6266	22.7669	22.1327	22.1026	21.9939
Allopregnanolone sulfate	397.205	C21H34O5S	Steroid	HMDB0240591		21.0508	19.4299	18.6572	20.0788	20.7089	20.7542	20.7963	20.7047	20.6757	19.7898	20.4197	21.1004	19.8184	20.9344	19.2465	20.2619	20.9809	20.4273	19.5027	20.8706	20.5533	20.2047	19.9998	20.1752	21.1459	21.6141	21.4574	20.8454	20.948	21.5778	19.7716	20.1657	19.6906	20.3604	19.839	20.4778	19.7836	21.5867	20.2456	21.1309	20.4047	21.1988	19.2225	20.6364
N-lactoyl-Leucine	202.108	C9H17NO4	Amino acid	HMDB0062176		21.8263	20.007	20.5267	17.7461	19.2546	18.8974	19.1803	19.148	20.1491	19.9083	21.3678	20.8476	19.5965	20.3248	20.7525	21.848	21.2403	21.1258	20.3828	19.8932	20.7312	20.9389	20.3074	20.3734	20.2488	20.4355	20.634	21.5392	20.3638	19.1969	19.7602	21.555	20.9513	19.8646	20.1332	20.0261	20.1343	21.044	20.6301	20.0847	19.2977	20.1538	20.0494	19.9833
LysoPC(17:0/0:0)	510.355	C25H52NO7P	LPC	HMDB0012108	C04230	27.4638	27.2033	26.8975	27.0429	26.6935	26.7557	26.7877	27.6411	27.0929	27.4027	27.7918	27.5292	27.5178	26.8221	26.7974	27.5995	27.1748	26.3077	26.5952	26.3384	26.5959	26.1537	26.5176	26.3492	26.5254	26.3194	26.9659	26.6388	27.3443	27.4609	26.5671	26.7748	26.9723	27.1564	26.6993	26.6042	26.5679	26.027	25.8856	27.3747	28.2623	27.0175	27.0403	26.6925
3-(2-Hydroxyphenyl)propanoic acid	165.056	C9H10O3	AA	HMDB0033752	C01198	21.7719	17.6715	19.9875	17.3988	20.4341	19.0099	22.182	20.7434	17.8578	21.1306	20.5644	19.5011	19.4688	17.8482	18.9207	20.0305	17.9281	20.7539	18.3156	19.4953	18.0946	20.1155	20.4191	20.5465	19.4319	17.7451	20.2199	18.7203	16.6487	18.174	19.292	19.4936	17.3438	20.7083	18.165	19.1611	20.8294	18.3743	17.8464	19.9537	19.8233	21.3782	19.2678	18.3524
Cholesterol sulfate	465.304	C27H46O4S	Steroid	HMDB0000653	C18043	26.784	26.8558	25.792	26.4154	27.1946	27.3533	27.5366	27.1111	26.1331	26.7247	26.1763	26.8828	27.004	26.1092	27.2257	26.9082	26.6438	26.4257	26.968	26.2945	27.2495	26.8431	27.3283	26.6339	26.7131	26.5535	26.5941	26.7238	26.697	26.8543	26.659	26.3269	27.2211	27.0915	27.5871	26.8046	27.0303	26.6702	26.6676	27.0239	26.8232	26.1678	26.4547	26.3698
Dodecenoylcarnitine(AcCa(12:1)	342.264	C19H35NO4	Acylcarnitine	HMDB0013326		27.1731	24.2992	23.5009	22.4467	24.849	23.1179	25.099	23.9932	23.3294	22.7648	26.8312	25.1015	23.4034	24.0102	23.9701	25.1117	24.5935	22.4207	23.1922	25.6971	24.406	25.3814	21.626	22.8926	25.649	24.078	24.1186	24.9308	23.1155	23.0864	24.1077	25.3862	23.2718	22.5842	23.4038	22.2337	24.4957	24.3407	24.4095	23.9287	23.7962	23.8171	21.501	23.5164
Hydroxyindole sulfate(6-hydroxyindole sulfate, 6-indoxyl sulfate)	212.002	C8H7NO4S	Microb			20.4782	22.3426	22.8947	22.5281	21.4444	21.4512	22.161	22.4272	22.1053	21.6539	22.2585	23.0646	22.558	20.8261	22.0385	21.8268	20.4076	20.4579	22.288	21.2614	21.5856	21.7345	20.6077	21.608	18.7441	22.8972	21.1147	21.0763	19.7836	21.6866	21.7723	22.3055	23.555	20.5971	22.4125	21.4595	22.1643	19.6908	21.5786	21.2134	22.6792	22.7608	22.6311	23.058
Taurocholic acid	514.284	C26H45NO7S	Bile acid	HMDB0000036	C05122	11.5599	16.5852	11.245	12.1032	13.4707	12.2685	10.9091	14.2403	13.3968	12.1592	14.1728	11.4147	11.4798	11.6193	16.1005	13.9328	14.4153	13.4334	14.2897	12.5031	15.6743	11.102	13.0192	11.8094	14.5502	11.9344	14.2166	16.3045	12.1737	11.2538	11.1548	14.0236	13.1891	13.8539	14.1807	11.5396	11.4284	11.1599	14.3691	11.2917	15.2038	13.2782	14.2019	11.9687
Feruloylquinic acid	367.103	C17H20O9	Food	HMDB0030669		30.0047	29.9902	29.7299	29.5131	29.9348	29.8046	29.8522	29.7262	29.8934	29.9491	29.6674	30.0116	29.8914	29.7965	29.8361	29.8599	30.0148	29.6111	30.0626	29.8973	29.9475	30.1083	29.7764	29.441	30.2077	29.9376	29.9559	30.049	29.9539	29.8345	30.0785	29.9433	30.1808	30.0679	29.9852	29.901	29.8371	29.9432	29.9019	29.9355	29.7344	29.854	29.6483	29.9565
Testosterone sulfate	367.158	C19H28O5S	Steroid	HMDB0002833		22.4711	20.215	20.8085	20.7517	22.5269	21.3456	21.498	21.2638	22.1398	21.8037	21.2873	20.3011	22.821	22.5504	21.8732	21.8124	22.1059	19.5636	20.6145	21.9261	22.6009	21.7805	19.9987	22.3904	22.3238	23.3718	22.5856	22.9929	22.3062	22.8424	19.8872	22.4698	21.3545	22.3116	21.0117	20.4672	21.6969	22.5307	21.3979	22.7644	22.4825	20.1257	20.5541	21.3882
Lysine	147.113	C6H14N2O2	Amino acid	HMDB0000182	C00047	24.8876	26.0243	26.2483	26.3188	26.1757	26.0554	25.7746	24.9294	26.2069	26.0056	26.1271	25.9522	26.2541	24.778	25.918	26.3458	26.2101	25.1451	26.1081	25.8839	25.867	25.3716	25.7478	26.2708	25.4485	26.1014	25.9608	26.398	26.1412	25.6737	26.0542	26.1391	25.2314	26.3703	25.6394	26.026	25.0999	26.05	25.2618	26.0578	26.08	25.6944	25.6894	25.3224
Glu-Ile	261.144	C11H20N2O5	Peptide	HMDB0028822		21.2193	21.8802	21.4626	21.543	21.7498	21.3567	21.1116	21.1612	22.0687	21.4008	21.3893	21.4715	21.5327	20.858	21.8739	21.7263	21.2276	19.6986	20.6611	21.7055	21.8727	21.3911	21.754	21.6442	21.5758	22.6783	21.4276	21.7925	20.9346	20.9845	21.2796	20.8983	21.1175	20.944	21.3714	21.2052	21.0466	21.6203	21.4042	20.4455	21.8132	20.939	21.8258	20.8321
X171	171.113	C8H14N2O2	X			27.3344	27.7776	27.9113	28.0371	27.9094	27.8682	27.4425	27.4179	27.7984	27.6502	27.5355	27.5716	28.0178	27.0876	27.853	27.9424	27.9161	27.9106	27.9341	27.7747	27.7745	27.4521	27.6682	27.9949	27.8624	27.8866	28.1354	27.8195	27.7039	28.0075	27.7945	27.83	27.5566	28.2949	27.3897	27.8442	27.7138	27.9446	27.6558	27.7838	27.9863	27.6714	27.5021	27.7175
LysoPE(P-18:1/0:0)	464.314	C23H46NO6P	LPE	HMDB0240599		22.8755	22.9443	23.624	22.8899	22.829	22.537	22.8174	23.04	23.5467	23.3026	23.7603	23.1374	23.8954	23.0833	23.2624	23.7664	23.3656	23.0041	23.9343	23.6482	22.6685	22.3352	23.3588	23.1325	22.9514	22.7593	23.4842	23.3149	22.6292	23.061	22.6506	22.8408	23.4179	24.089	23.3772	22.9315	22.8584	23.004	22.0995	23.6678	23.5382	23.0438	22.5798	23.3757
X-C4H8O4	167.033	C8H8O4	X			23.8869	22.4363	25.3854	22.6621	23.3733	22.3235	23.8273	28.2481	25.7592	20.0307	20.4783	22.4066	27.0218	25.1317	22.4965	24.9937	22.7266	24.1231	21.9808	23.8626	26.1862	24.357	22.4603	23.5283	26.2671	25.2362	25.252	23.2835	24.71	26.8271	21.2224	25.6371	20.107	22.4408	20.319	24.4308	24.2284	21.1359	26.0948	25.4866	27.0858	22.3829	22.3887	27.0993
Indoleacrylic acid	188.071	C11H9NO2	Microbial metabolite	HMDB0000734		30.3698	30.7262	30.7864	30.8105	30.7939	30.834	30.3897	30.5744	30.7324	30.6952	30.1713	30.3354	31.0376	30.2162	30.8283	30.8849	30.9851	30.1826	30.2872	30.6089	30.9126	30.3858	30.449	30.1585	30.7956	30.512	30.7183	30.7822	30.5511	30.617	30.5712	30.7072	30.3969	30.5998	30.1847	30.7313	30.4982	30.6897	30.5102	30.6518	30.8584	30.7031	30.3469	30.1372
4-Methylcatechol 2-sulfate	203.002	C7H8O5S	Benzenoid	HMDB0240461		24.3039	26.4017	28.2942	26.1211	26.8689	25.6396	24.4354	24.3432	29.0301	26.158	24.9245	27.5645	24.5541	20.9024	25.8588	24.6735	22.9055	25.6941	23.9548	27.0577	21.6802	25.7753	25.7518	25.3033	21.3428	23.8649	23.2664	24.8827	24.8239	26.5291	23.6806	26.0249	26.1536	26.0705	25.5568	23.5578	25.6311	24.7473	26.7382	25.1031	22.7989	26.1564	25.3535	27.1452
X397-2	541.265	C27H42O11	X			19.9713	19.015	19.5834	20.2945	19.6621	19.584	20.4644	19.8676	19.8339	19.6125	18.8462	19.3557	19.7904	20.1792	20.3737	20.0408	19.7766	17.3565	18.761	19.516	19.3048	20.8768	19.3981	17.6519	21.6912	21.8421	20.3212	21.4281	20.1179	19.2195	18.932	20.1693	19.3026	18.2175	19.2285	19.1954	19.7939	20.0662	20.1058	18.5873	20.44	18.8842	20.0975	19.3625
N-Acetyl-L-phenylalanine	206.082	C11H13NO3	Amino acid	HMDB0000512	C03519	22.408	23.2703	22.4621	22.7734	23.3524	23.4755	23.3793	23.6342	22.9574	23.3167	22.3856	22.652	23.2351	23.109	22.8534	22.6175	22.687	22.5164	22.2662	23.4526	23.1035	22.8163	22.4535	22.6874	23.6801	23.6346	22.7739	22.7677	22.1266	23.2635	23.7136	22.7553	24.1609	22.0543	23.4256	23.0971	23.1261	23.3196	23.2694	22.6014	23.1943	22.8143	21.6849	23.3577
16a-hydroxy DHEA 3-sulfate isomer	383.153	C19H28O6S	Steroid			19.9033	18.2418	18.2576	18.5943	20.3866	19.5517	19.8969	19.6248	19.764	17.9275	20.1444	25.0073	20.2891	19.8037	19.4499	19.8733	19.4765	19.3441	19.2874	20.213	19.817	20.9489	16.0232	19.7576	20.9909	21.4538	19.6609	20.8454	19.6622	20.344	19.1385	19.4258	19.6193	20.538	19.5899	19.0416	19.3754	20.6688	19.9423	20.4155	19.4233	18.6801	19.1273	19.9928
Pantothenic acid	220.118	C9H17NO5	Vitamin	HMDB0000210	C00864	23.0439	23.2471	23.6892	22.7704	24.7155	22.7141	22.7293	23.2736	22.6888	23.7218	22.1488	22.985	22.9159	22.9039	23.8341	22.655	23.0336	22.3469	23.321	23.5546	22.9048	22.8693	22.6773	23.7228	24.3168	25.1448	22.9423	22.8759	22.5638	22.5538	22.6936	23.1287	22.9754	23.2119	23.5305	23.1521	24.9204	23.8775	23.491	23.4219	23.1088	22.3356	22.6036	22.6064
Hydroxy-L-tryptophan	221.092	C11H12N2O3	Amino acid	HMDB0000472	C01017	21.779	21.6829	22.1775	22.5996	22.6021	21.8203	21.8168	21.7132	21.6704	21.9793	21.5967	21.7571	22.1991	22.0688	22.2105	22.0574	21.9258	21.8185	21.5169	21.9223	21.5021	22.5453	21.5782	22.0519	21.9191	22.0904	21.988	22.0935	21.6759	21.7059	21.7871	21.9277	22.3515	21.9414	21.9891	21.7969	21.9549	21.8744	22.1001	21.446	21.8743	21.8844	21.8737	21.5641
N-Acetyl-L-methionine	190.054	C7H13NO3S	Amino acid	HMDB0011745	C02712	21.8993	22.2732	21.698	21.9004	22.247	22.2505	22.3316	22.5878	22.8463	22.5258	23.2905	22.1548	22.4966	22.8115	22.5882	22.3284	22.6252	21.873	22.0865	22.3665	20.7005	21.377	22.8265	22.9421	22.3247	21.1082	22.5216	23.3278	21.899	22.2517	22.1959	22.2515	22.6298	21.8279	22.5477	22.6879	22.3767	22.1153	22.0079	22.0812	21.6593	21.951	22.7262	22.2283
Decanoylcarnitine(AcCa(10:0)	316.248	C17H33NO4	Acylcarnitine	HMDB0000651		29.0948	26.911	26.3347	25.0033	27.0252	25.9646	27.4904	26.7892	25.338	25.0006	28.6644	27.404	26.4849	25.9264	26.9745	27.1942	26.4417	25.1956	25.1577	28.2419	27.1612	27.0132	24.4247	24.7093	27.7142	26.7375	26.6826	27.0769	25.8772	25.8908	26.9771	27.531	24.493	25.0732	25.4482	24.8301	26.5033	26.1335	26.9729	26.0657	27.118	26.808	24.3729	26.1169
Valerylcarnitine(AcCa(5:0)	246.17	C12H23NO4	Acylcarnitine	HMDB0013128		24.7198	24.6677	25.3356	24.4983	25.483	24.7886	23.6608	24.6021	25.397	24.8403	23.617	24.2424	24.4082	22.2849	24.2203	24.9976	24.5267	23.9534	23.5577	25.3136	25.5764	24.4945	24.6239	25.0039	24.6712	24.598	23.7827	24.9657	23.5407	24.7312	23.9518	24.013	24.503	24.5006	24.1213	24.3818	24.283	25.0177	24.1338	24.1014	24.557	22.9742	24.2939	24.8513
X169	169.05	C8H8O4	X			25.5707	20.2654	27.8702	24.9655	21.7276	23.79	25.6916	29.931	27.7255	20.4442	20.1596	23.6225	28.8553	26.7335	23.112	26.6686	24.3863	25.7182	22.7865	25.6353	27.9282	26.1792	23.9732	25.2765	27.9326	26.765	27.0549	24.6592	26.6655	28.6477	21.8424	27.1326	18.7396	24.4225	18.4327	25.8181	25.4235	21.3647	27.3427	27.1412	28.8732	23.9981	23.6712	28.4645
3,7-Dimethylxanthine(Theobromine)	181.072	C7H8N4O2	Food	HMDB0002825	C07480	19.5539	17.6171	20.0628	20.1742	24.0424	19.5325	23.6963	24.4619	19.4029	20.0237	19.701	25.1622	24.0726	19.2634	26.1104	25.4577	19.8138	16.5207	25.5164	23.0116	23.7237	16.9723	19.4057	16.8889	26.4216	22.2057	19.5464	24.6119	25.8385	21.275	19.8758	18.639	23.1432	19.361	19.5539	18.6398	25.0427	19.1387	17.7134	18.4432	26.3163	22.4482	20.331	22.1154
Caproic acid	115.076	C6H12O2	Organic acid	HMDB0000535	C01585	22.4605	22.0693	20.857	20.6826	21.6508	21.6205	21.7967	21.3744	21.6181	21.3275	22.2903	21.8246	21.4409	21.4536	21.5011	21.8264	21.2845	21.4206	21.7918	21.4613	21.6025	21.9526	21.322	21.4548	21.5439	21.6412	21.2144	21.6878	21.3789	21.3912	21.4479	21.4199	22.9977	21.1056	21.4947	21.2323	21.5957	21.6632	21.712	21.3207	21.5618	21.3769	20.1908	21.4686
Sulfolithocholylglycine	512.269	C26H43NO7S	Bile acid	HMDB0002639	C11301	22.965	22.719	23.3329	24.6958	24.1477	24.6361	23.6167	23.0325	23.3227	21.9703	23.9248	24.6162	23.2665	18.7953	21.052	24.3152	19.9065	22.837	24.8085	24.4108	22.2932	25.81	25.2879	20.0413	20.503	19.8444	23.4834	25.7984	22.743	24.9263	22.7462	25.8375	24.6211	23.4302	27.9702	22.6054	23.0163	23.106	22.9137	19.8522	21.2987	24.3546	25.3988	24.5576
5a-Dihydrotestosterone sulfate	369.174	C19H30O5S	Steroid	HMDB0006278		26.8209	25.3571	25.3052	27.0276	26.7016	25.8731	26.0469	26.1431	26.8994	25.9912	26.3332	25.1172	28.2172	26.9921	26.4761	26.6905	27.0684	25.4768	24.9325	27.3385	27.446	26.4443	24.4527	26.8337	27.8444	27.8179	27.3516	27.8895	27.7562	27.9159	25.3313	27.3175	25.0381	27.0777	25.091	25.5613	26.3899	27.2864	25.9982	27.7843	28.0016	24.5674	26.1721	26.7285
Tyramine-O-sulfate	216.034	C8H11NO4S	Amino acid	HMDB0006409		26.8397	26.8457	26.6942	26.4653	26.6216	27.0064	27.1234	27.0608	26.8538	26.758	26.7157	27.2213	26.7102	26.9496	26.7899	26.6955	26.7563	26.5327	26.8247	26.9676	26.6655	27.174	26.5707	26.7582	26.9691	26.7448	26.9399	26.805	26.9423	26.9065	26.956	26.6273	26.7213	27.0436	27.0619	26.9589	26.7439	26.7257	26.8964	26.9102	26.9587	27.0548	26.5191	26.8351
LysoPC(0:0/14:0)	468.308	C22H46NO7P	LPC			22.5793	24.6685	23.8367	23.2828	24.0581	22.7868	22.695	23.565	22.9366	24.3026	21.6557	22.7276	23.465	23.6111	23.4937	23.0679	24.2025	20.6638	22.7888	23.0593	23.8761	22.8776	23.2066	22.9935	23.7431	23.3463	22.7636	22.3485	23.8165	24.556	22.7841	24.2608	22.5852	22.8865	22.4028	22.2561	23.7986	23.0362	23.8794	22.924	23.2728	23.6361	24.0314	23.7864
LysoPE(18:1/0:0)	480.308	C23H46NO7P	LPE	HMDB0011506		24.2578	24.9018	24.9718	24.8552	24.5075	25.8236	24.4231	25.6968	25.1487	24.3401	24.8896	24.5805	25.0355	25.7224	25.6335	24.3937	24.6537	24.1552	24.2339	24.1914	24.6763	24.719	25.9629	24.8975	24.0958	24.8901	25.0305	23.4943	24.8786	25.8189	24.5194	24.0497	24.929	25.3233	25.5518	25.4678	24.1026	24.2297	23.9093	24.8506	25.5771	25.4501	25.2326	25.1034
LysoPC(14:0/0:0)	468.308	C22H46NO7P	LPC	HMDB0010379		25.637	27.8288	26.9315	26.3844	27.219	25.9351	25.7789	26.6939	25.9851	27.4297	24.6671	25.7731	26.5107	26.7884	26.701	26.1428	27.3777	23.4639	25.7858	26.1026	26.9544	26.0068	26.2662	26.0268	26.7462	26.4533	25.8488	25.3263	26.9561	27.7241	25.837	27.2441	25.6429	25.9965	25.461	25.2851	26.7264	26.0384	26.7772	25.9939	26.3181	26.7598	27.0818	26.8534
Chenodeoxycholic acid	391.285	C24H40O4	Bile acid	HMDB0000518	C02528	20.6542	24.5899	24.2504	22.1902	23.2894	23.1562	22.4353	23.9939	26.145	24.8968	24.6287	24.137	22.838	23.7943	25.3014	21.4305	23.2917	20.339	20.5449	20.1635	24.06	23.5422	22.8851	25.6348	24.3308	25.2152	22.3894	22.9574	22.4479	21.0815	21.2705	23.5287	26.2566	19.9997	26.6299	25.0754	21.6844	21.4336	20.9564	23.3426	25.2918	21.9986	24.4342	24.6889
L-Glutamine	145.062	C5H10N2O3	Amino acid	HMDB0000641	C00064	27.4425	27.7038	26.942	26.9247	27.4252	27.2649	27.1516	27.2551	27.3395	27.2368	27.4981	27.188	27.5276	26.9866	27.2107	27.3749	27.4284	26.882	27.2548	26.964	27.4699	27.2534	27.4556	27.4564	27.1008	27.2317	27.49	27.2526	27.1178	27.1735	27.4666	27.1102	27.0853	27.2214	27.2784	27.4277	27.282	27.1636	27.3801	27.1032	27.0152	27.4386	27.3857	27.4138
Ile-Val	231.17	C11H22N2O3	Peptide	HMDB0028920		22.7514	22.4752	21.3796	21.4179	20.8611	21.6005	22.207	21.8732	22.288	20.898	21.3645	23.1187	21.4911	21.5367	23.4992	23.0101	22.4763	24.6248	22.6111	20.0506	24.5819	19.1165	21.1174	22.2974	20.1782	20.0838	22.7111	23.3512	23.1519	22.7511	20.1452	23.6571	19.6925	22.2764	19.9262	21.405	20.8368	23.1097	20.7618	24.0565	20.7898	21.7267	20.2913	22.0365
Leu-Val	231.17	C11H22N2O3	Peptide	HMDB0028942		22.7514	22.4752	21.3796	21.4179	20.8611	21.6005	22.207	21.8732	22.288	20.898	21.3645	23.1187	21.4911	21.5367	23.4992	23.0101	22.4763	24.6248	22.6111	20.0506	24.5819	19.1165	21.1174	22.2974	20.1782	20.0838	22.7111	23.3512	23.1519	22.7511	20.1452	23.6571	19.6925	22.2764	19.9262	21.405	20.8368	23.1097	20.7618	24.0565	20.7898	21.7267	20.2913	22.0365
4-Vinylphenol sulfate	199.007	C8H8O4S	Benzenoid	HMDB0062775		24.0077	25.5406	25.1668	22.6412	25.5844	27.2912	25.3095	25.2586	24.8789	25.6998	23.651	24.9833	25.7816	26.7007	27.4333	25.3442	24.5126	23.8333	26.0297	24.3512	26.9209	24.8724	24.6	23.5548	26.5267	29.0291	25.9688	25.6626	24.9465	24.58	23.5093	24.9755	24.6972	25.369	25.5227	24.2701	25.8844	24.5635	26.7137	26.6088	26.6046	23.5692	26.9079	23.5933
Caffeine	195.088	C8H10N4O2	Food	HMDB0001847	C07481	19.7562	21.191	22.1764	21.2108	25.8775	21.8496	26.4041	26.9216	21.0517	20.8795	20.2652	28.2956	22.334	21.0425	26.3346	27.3982	20.9176	20.4935	28.1718	23.868	25.9319	20.4426	20.4296	20.0817	28.3193	21.0724	20.0606	25.5547	24.9429	22.5523	20.3021	19.352	22.2092	21.7811	21.2248	19.8428	26.3689	20.3731	19.5939	21.6842	26.6875	23.3357	20.7862	23.3212
7-Hydroxy-3-oxocholanoic acid isomers	389.27	C24H38O4	Bile acid	HMDB0000460		24.9327	23.8127	23.3547	23.8014	23.1181	23.8928	22.2671	23.5315	23.3	22.8934	23.4109	24.5509	24.0036	24.0839	23.4202	24.0134	23.0879	23.0424	23.9692	24.164	24.0039	24.6343	24.5016	23.689	23.6752	24.3618	24.4705	24.9978	23.3815	24.0874	23.6924	24.9068	24.4633	24.2074	24.4762	23.7421	24.0625	22.7931	23.6496	22.9105	23.8876	23.599	24.3731	24.1204
DL-2-Aminooctanoic acid	160.133	C8H17NO2	Organic acid	HMDB0000991		23.5705	22.4681	22.5646	21.6927	22.7217	24.4038	22.092	22.5861	23.2796	22.6446	21.0055	23.4211	24.067	21.0614	24.3086	24.0299	22.6748	21.5009	22.9574	24.2444	22.9844	22.1084	22.8275	23.3818	24.5368	25.715	23.2689	22.4341	23.0626	22.4932	21.703	21.7954	23.6882	21.9587	23.6584	22.1096	23.1135	22.8499	22.1401	21.3616	22.8554	23.6847	23.865	23.0138
isovalerylcarnitine(AcCa(5:0)	246.17	C12H23NO4	Acylcarnitine	HMDB0000688		23.7929	24.1755	24.5053	24.3634	24.4272	23.5081	23.6749	23.7811	24.1236	24.0872	23.4802	24.232	24.139	22.46	23.9741	23.9867	23.5382	23.1194	23.5584	24.5129	24.429	23.7726	23.7789	23.538	23.9209	24.2692	23.7093	23.8747	24.0849	23.8032	22.9046	23.693	23.7819	23.5959	23.9454	23.4717	23.6185	23.9213	23.8498	23.821	24.652	23.1731	23.9472	23.4924
Indolelactic acid isomer1	204.067	C11H11NO3	Amino acid			23.1773	24.1403	23.5761	23.2769	24.8892	23.5163	23.4464	24.1336	23.4085	24.0383	23.2019	24.0081	24.5577	24.1413	24.222	24.3934	23.6767	23.1515	24.1546	24.0992	24.3697	23.9126	23.6934	23.6299	25.4473	25.8196	24.378	24.3615	24.1368	24.0938	23.7299	24.4622	23.5167	23.5073	23.1963	23.8631	23.4547	24.0988	24.6294	24.4653	24.0485	23.2936	23.8495	23.9732
X341	341.212	C22H30O3	X			15.0121	15.5106	17.047	20.6669	16.1327	14.7174	16.2214	13.1299	15.0903	15.7862	16.3241	16.6383	14.1231	14.3353	15.4226	16.6908	14.3632	14.8748	13.8761	18.4529	14.7011	17.7377	14.5339	12.9587	14.6792	14.0921	15.5473	17.1774	15.2452	13.4516	14.617	16.0091	15.7211	16.9883	15.9883	17.3856	15.6498	16.056	16.4075	15.6241	12.9204	16.7922	12.8861	12.576
Ala-Ala-Pro	256.13	C11H19N3O4	Peptide			21.8014	21.407	22.0527	23.4618	23.171	23.4082	22.4198	21.8996	22.075	20.8725	22.7347	23.4861	22.2961	17.8518	19.84	23.1844	18.9166	21.7037	23.615	23.3914	21.3841	24.7061	24.0955	18.9157	19.5326	18.8982	22.3679	24.7692	21.7166	23.8986	21.6782	24.7386	23.5166	22.2668	26.6713	21.4724	21.8796	22.0952	21.7157	18.6662	20.2393	23.0091	24.2441	23.5181
Indole-3-propionic acid	190.086	C11H11NO2	Microb	HMDB0002302		22.6128	25.1999	24.9379	23.8445	26.2306	22.8547	24.7659	25.3696	23.9514	25.5144	24.0778	25.0448	24.8166	23.6237	22.609	24.7312	23.9958	24.6598	25.1138	24.3938	22.8752	27.0398	24.0562	22.9446	21.0177	20.9857	24.8221	23.5124	26.0933	24.4269	22.657	26.2612	22.9632	25.459	22.2257	22.549	24.4178	23.2082	24.4452	23.4304	24.1305	24.9801	24.5669	25.4783
Indole-3-methyl acetate	190.086	C11H11NO2	Microb	HMDB0029738		22.6128	25.1999	24.9379	23.8445	26.2306	22.8547	24.7659	25.3696	23.9514	25.5144	24.0778	25.0448	24.8166	23.6237	22.609	24.7312	23.9958	24.6598	25.1138	24.3938	22.8752	27.0398	24.0562	22.9446	21.0177	20.9857	24.8221	23.5124	26.0933	24.4269	22.657	26.2612	22.9632	25.459	22.2257	22.549	24.4178	23.2082	24.4452	23.4304	24.1305	24.9801	24.5669	25.4783
Taurochenodesoxycholic acid	498.289	C26H45NO6S	Bile acid	HMDB0000951	C05465	22.0792	21.9795	20.5892	21.3538	21.4939	21.764	22.1139	23.7783	21.4619	22.9435	22.7913	23.0357	22.3838	21.3725	21.3641	21.2855	21.0058	20.0897	19.3136	23.8709	21.5854	20.2964	23.4087	20.6887	22.5093	21.7393	22.2083	23.6274	21.8698	22.0661	24.7395	25.5035	22.4809	21.969	21.8535	21.8283	21.5301	21.9142	22.1603	24.4889	22.115	20.5133	22.8056	21.425
Pyroglutamic acid	130.05	C5H7NO3	Amino acid	HMDB0000267	C01879	29.129	28.8628	28.4079	28.9382	28.3626	28.2713	28.1134	29.0776	28.5501	28.5439	29.0879	28.1825	28.6352	29.1494	28.7744	28.6722	28.5344	28.4344	28.2987	28.1261	28.5098	29.5119	28.7606	28.8638	28.6646	28.5416	29.5251	28.4638	28.1462	28.7932	28.392	28.3394	29.3716	28.6738	28.5227	28.684	29.0055	28.3046	29.0656	28.0328	28.73	28.5505	28.5333	29.2181
L-Valine	116.072	C5H11NO2	Amino acid	HMDB0000883	C00183	27.4857	28.1781	27.7198	27.259	27.765	27.7873	27.2724	27.7542	28.2832	27.8757	27.7783	27.849	27.905	27.5354	28.0443	28.2456	27.91	27.3073	27.6604	28.0018	28.3036	27.6134	27.8447	27.7233	28.0707	28.1716	27.975	28.1377	27.7154	27.7766	27.9435	27.8168	27.6706	27.5195	27.7641	27.8229	27.8624	27.9809	28.0179	27.5865	27.9015	27.4782	27.9574	27.8021
Val-Gly[Valyl-Glycine]	173.093	C7H14N2O3	Peptide	HMDB0029127		22.0284	21.7659	21.2603	22.1433	21.4422	20.6701	21.1587	21.3251	21.7497	22.3888	21.6341	21.6464	21.8856	21.7911	22.4168	22.5562	22.3861	21.6403	21.6966	21.666	22.0883	18.9936	21.2093	22.0541	22.0754	22.7937	21.0194	22.0488	21.6982	21.9599	21.6387	22.5251	21.8857	20.8428	21.1655	21.9488	22.1051	22.1377	22.6069	21.3896	22.9748	21.9134	21.2957	21.6834
Ursodeoxycholic acid	391.285	C24H40O4	Bile acid	HMDB0000946	C07880	20.3215	23.9895	24.2985	21.6162	23.2684	22.1829	22.3458	22.9418	25.6036	23.0316	22.5427	22.4428	22.6798	23.3768	24.7969	21.8719	22.7293	20.4299	21.4262	20.8139	24.0299	24.2271	25.2279	24.1381	23.1848	27.2059	22.1387	21.044	23.8059	21.9718	21.6702	22.77	27.5307	21.1157	28.9793	24.7924	22.4263	21.3058	21.8426	23.4779	24.2314	20.7315	22.7236	23.2823
N-Acetylornithine	175.108	C7H14N2O3	Amino acid	HMDB0003357	C00437	23.7478	23.0586	23.3625	21.7365	23.9056	22.5192	23.0888	22.3768	22.2037	23.0598	21.6564	23.1417	22.8438	22.0275	23.0213	23.2723	22.8071	22.0905	23.0158	22.9159	22.4161	23.9578	23.1889	23.0501	23.4531	23.5219	22.6426	23.2969	23.5425	22.9742	22.2008	22.9481	24.8578	22.6328	24.4055	22.0465	22.7702	23.2323	22.4567	22.6881	22.0105	23.1688	23.3191	22.2374
Asp-Phe	281.113	C13H16N2O5	Peptide	HMDB0000706		24.6787	25.324	26.2815	27.3623	26.2961	25.3707	26.5103	24.7176	25.9388	25.9171	24.658	26.4428	25.3709	25.9202	25.4602	25.7753	25.7749	24.9589	25.9884	25.5528	25.5144	25.6512	25.085	25.448	26.3104	25.8678	26.0899	26.3242	24.9986	25.8331	25.4741	25.7043	26.2273	25.8666	26.0235	25.1737	24.9754	25.5547	25.4391	25.9394	26.6295	24.9336	26.159	24.6565
Undecanoylcarnitine(AcCa(11:0)	330.264	C18H35NO4	Acylcarnitine	HMDB0013321		23.098	21.1826	21.5951	21.8309	22.7195	21.3119	22.3281	22.9708	20.2031	21.1846	23.7543	22.7101	23.0189	21.655	21.4173	23.2529	22.2587	21.477	21.031	22.7575	24.4464	22.2378	20.0759	20.0638	22.6223	21.4988	23.0955	22.4644	21.3261	22.2403	21.6879	22.2454	21.6165	21.0301	21.3648	20.5605	22.066	22.1956	21.7361	22.1987	26.3063	21.6298	20.3492	22.0536
D-Ribose	149.046	C5H10O5	Carbohydrate	HMDB0000283	C00121	24.5228	24.5726	24.3292	23.7299	25.7716	24.6699	24.6007	24.5213	24.3457	24.9397	23.9729	24.3037	25.0168	24.6166	24.8617	24.7079	24.7132	23.7138	24.8048	24.3992	24.6891	24.9448	24.7749	24.3279	24.9828	25.233	24.7637	24.6896	24.3495	24.4544	24.6521	24.5085	25.0947	24.6208	24.9633	24.4683	24.6644	24.648	25.3168	24.1749	24.0424	24.344	25.1839	24.8111
L-Arabinose	149.046	C5H10O5	Carbohydrate	HMDB0000646	C00259	24.5187	24.5871	24.3356	23.7513	25.7886	24.6838	24.6252	24.5194	24.364	24.9331	23.9631	24.3035	25.0231	24.6276	24.8654	24.7209	24.7105	23.6496	24.8119	24.3946	24.6923	24.9423	24.7838	24.3424	24.9931	25.2326	24.7614	24.6891	24.379	24.4613	24.6469	24.5154	25.1003	24.6111	24.9573	24.4829	24.6827	24.6452	25.3145	24.1473	24.0341	24.3418	25.1882	24.8258
LPC(17:1)	508.34	C25H50NO7P	LPC			24.2765	25.0453	23.6794	23.9247	23.5981	23.8077	23.6775	24.4128	24.1534	24.8998	23.9176	24.2961	24.3548	23.9576	23.2471	24.7616	24.5064	22.5268	23.1126	23.2071	23.906	23.4298	23.8111	23.6112	23.8228	23.1746	24.1544	24.1061	24.0997	24.4138	23.9675	24.5376	23.8421	24.629	23.735	24.0866	23.8177	23.3647	23.3212	24.2189	25.1019	23.7164	24.1329	23.7514
X251	251.128	C14H18O4	X			26.2029	24.2756	26.2251	24.8126	27.2508	25.5739	25.185	25.8141	25.6293	25.8253	24.0744	25.9126	25.9608	24.8372	24.7447	26.511	25.1649	24.398	24.8887	26.6585	25.7022	25.9843	24.5955	24.6308	25.8868	25.8413	25.4416	24.9384	26.3243	25.2024	25.6374	26.0796	23.8331	26.4147	24.2408	25.1375	25.7288	25.927	24.7393	26.4827	24.9141	24.8555	25.3993	25.6203
LysoPI(18:1)	597.305	C27H51O12P	LPI	HMDB0061693		21.5896	23.2783	22.1824	21.6966	21.9897	22.3636	22.3747	21.6905	21.3279	21.2453	21.4304	21.4884	21.9795	21.2598	21.9012	21.4062	22.0555	20.4882	21.673	22.151	21.9741	21.6167	22.5146	21.9235	21.9462	22.471	21.2523	21.9348	21.7744	22.4268	22.3393	21.6095	21.7132	22.0394	21.8907	21.6361	21.8448	20.8758	21.7838	21.8988	23.1945	21.9283	21.9006	22.5245
Phe-Phe	311.14	C18H20N2O3	Peptide	HMDB0013302		28.1355	27.9606	28.0965	28.6059	27.8289	27.7611	28.5128	27.6617	28.6024	27.9256	27.9514	28.5209	27.8921	28.1521	28.293	28.0833	28.1454	28.3236	28.3065	28.1316	28.279	26.3142	27.2781	28.4423	27.8685	28.0229	28.0533	28.629	28.1166	28.0433	28.234	28.1237	27.7612	27.8261	27.7681	27.5988	27.8462	28.6208	28.2303	28.5146	29.2274	27.3105	28.2887	27.7259
L-Alanine	88.0404	C3H7NO2	Amino acid	HMDB0000161	C00041	24.4353	25.0759	24.6753	24.3254	25.3452	25.53	24.4771	24.4331	24.8868	25.5714	24.9987	24.4292	24.8795	25.3858	25.178	24.8435	24.6655	24.5871	24.5089	25.1368	24.9045	24.3829	24.883	25.5215	25.562	25.7794	25.1953	24.5474	25.4794	25.314	25.0534	24.7759	24.2917	25.0874	24.357	25.9345	24.5699	24.7289	24.8265	24.5038	25.3847	24.9759	24.6575	24.9392
Isoursodeoxycholic acid	391.285	C24H40O4	Bile acid	HMDB0000686	C17662	20.4539	24.1144	25.1442	20.5772	22.3515	22.6994	21.5021	21.879	24.8237	20.6397	21.9466	21.6389	21.0684	21.9124	24.7306	22.8596	22.7275	21.2067	22.6736	21.718	24.2425	23.6565	27.1823	23.6151	22.5343	28.5771	22.3019	20.5873	24.4695	23.1054	22.0165	22.4221	23.211	21.0468	25.2203	24.0656	22.6854	22.1929	23.644	23.7199	22.3694	21.2864	24.1384	21.839
Glycerylphosphorylethanolamine	214.05	C5H14NO6P	Other	HMDB0000114	C01233	18.2358	17.8049	12.8958	19.7523	13.0272	18.6638	17.624	19.0538	18.0712	18.1139	17.8654	18.1675	19.0865	19.159	17.7832	18.274	19.3464	19.265	18.3907	11.2082	19.0607	18.0399	19.0396	17.2295	17.9089	17.4104	18.6345	17.3607	18.3908	18.695	19.3205	17.9896	18.8997	17.832	17.8112	18.6295	16.1539	18.8384	18.4987	16.0495	15.2143	15.8396	18.7941	18.4806
Phe-Trp	352.166	C20H21N3O3	Peptide	HMDB0029006		25.0664	25.4688	24.8582	23.7994	25.0965	24.598	24.7749	25.1505	24.8338	24.345	24.7848	25.2753	24.6589	24.7972	25.2951	24.7619	25.0792	24.1124	24.6819	25.1225	24.4517	24.1392	24.7438	24.4993	24.6954	24.6029	24.5311	24.7191	24.9706	25.1024	24.0105	25.0276	24.6408	24.5811	24.3682	24.3649	24.3398	24.89	24.8934	24.3476	24.4922	24.8782	24.7377	24.3601
Chenodeoxycholic acid glycine conjugate	448.307	C26H43NO5	Bile acid	HMDB0000637	C05466	25.3039	26.2618	25.8551	24.8857	25.0751	26.2387	26.4815	26.7371	25.0494	25.3641	24.8006	26.4799	25.9263	25.47	26.0042	24.0054	24.6972	23.0725	22.8783	25.808	26.5236	24.2055	27.5216	23.9998	26.5075	26.7248	26.2949	26.5199	25.3734	26.1207	27.5574	28.6314	26.7188	23.3735	28.1799	25.7335	24.8665	24.781	25.2408	25.7488	25.9466	23.7212	26.9383	25.1708
N,N,N-trimethyl-5-aminovaleric acid	160.133	C8H17NO2	Micorbial			26.4485	24.5131	26.5837	26.5206	25.3449	27.1296	25.5874	25.9743	25.6881	26.4448	26.4114	26.0749	26.742	24.5402	26.2763	26.1871	26.2724	25.5556	26.9009	26.8381	27.0108	25.3863	25.0745	25.8349	26.3562	27.371	25.8749	25.7846	26.1213	26.227	25.9948	25.0685	26.2628	25.3509	26.9813	26.9117	26.5878	26.4237	26.2767	26.1478	26.1961	26.7307	26.2941	26.6455
Taurodeoxycholic acid	498.289	C26H45NO6S	Bile acid	HMDB0000896	C05463	20.9413	20.2716	18.8364	21.0054	20.8636	20.2939	19.6254	21.7052	20.697	19.4766	22.0303	21.9084	21.6157	16.2613	17.5391	20.1277	19.7597	19.5721	18.1765	22.9435	20.0376	20.7403	21.7976	17.3989	19.5159	16.966	20.3935	21.6829	20.8255	21.4736	23.7203	22.5803	17.6354	18.6997	17.9455	20.1503	19.4562	19.6598	20.8006	19.1004	20.5175	20.1553	22.2156	20.613
L-Serine	104.035	C3H7NO3	Amino acid	HMDB0000187	C00065	24.3119	23.8165	23.594	23.3041	23.911	24.1907	24.1016	24.203	24.2772	24.0015	24.5423	24.1353	24.0561	23.8038	23.8979	24.157	24.1558	24.1266	24.0771	23.7621	24.1168	24.6493	24.1756	24.0959	24.1135	24.0053	24.0735	24.5024	23.8383	23.8952	24.3059	24.0002	24.2825	23.8634	24.3382	24.2577	24.466	24.3902	24.1873	24.0129	23.7304	23.9008	24.1974	23.9277
Glutaric acid isomers	131.035	C5H8O4	Organic acid	HMDB0000661	C00489	23.6289	23.5249	22.8457	22.6663	23.393	23.128	23.1671	23.2971	23.1546	23.5336	23.0149	23.3121	23.1883	23.1772	23.1575	23.331	23.3625	23.0146	23.5445	23.2394	23.482	23.4181	23.3201	23.1255	23.5863	23.5282	22.9882	23.4825	23.1562	22.9384	23.407	23.2899	23.4613	23.0288	23.2077	23.1373	23.3728	23.4021	23.4772	23.1587	23.1553	23.2013	23.2311	23.4873
3-(3-Hydroxyphenyl)propanoic acid	165.056	C9H10O3	Microb	HMDB0000375	C11457	20.4757	21.1414	20.7517	20.1431	21.6776	20.834	20.6488	21.1305	20.641	20.9324	20.9786	20.9075	21.3092	21.0855	21.2571	21.41	21.1541	19.683	20.5515	21.0654	21.474	21.2414	21.2441	21.3718	23.2846	21.7776	21.01	21.7171	20.8839	20.6276	20.8101	21.1609	21.16	20.5099	20.8634	21.0588	20.458	21.4699	21.4912	21.3665	20.9683	20.0956	21.2683	21.313
LysoPC(0:0/15:0)	482.324	C23H48NO7P	LPC			23.0387	23.183	23.2393	23.291	22.8839	22.6527	22.7266	23.6803	22.809	23.2736	23.2187	22.8794	23.3698	23.0609	23.0107	23.1488	23.1829	21.7182	21.7204	22.6462	23.1267	22.2078	22.1115	22.2913	22.9451	22.3028	22.8339	22.3414	23.1094	24.2253	22.5294	23.2026	22.9791	22.3097	22.7837	22.0585	23.1997	21.7252	22.9769	22.9779	24.7769	23.3586	22.914	23.5441
Phe-Ile[Phenylalanyl-Isoleucine]	277.156	C15H22N2O3	Peptide	HMDB0028998		24.3224	24.6464	24.5665	24.2846	24.2353	23.3057	24.6237	23.8944	24.5834	23.5703	23.8184	24.3908	24.3492	24.3645	24.7687	24.8252	24.5532	24.61	24.5342	23.4234	24.2166	22.3498	23.4328	23.9953	23.0337	23.2136	24.7099	24.7395	24.3308	24.6265	24.1633	24.5933	23.4011	23.7045	23.1463	23.7724	24.0133	24.9537	23.7801	24.4286	24.8531	24.1865	24.2088	24.0426
Leu-Leu/Leu-Ile	245.186	C12H24N2O3	Peptide	HMDB0028933		23.2735	23.2152	22.7869	23.9159	23.1576	22.9863	23.391	22.4748	23.2697	22.3639	22.23	23.0619	22.6518	23.1763	23.068	23.0019	23.6053	22.8551	22.7052	22.8366	23.5996	21.7897	22.0725	22.3446	22.3191	23.1023	22.9538	23.0412	22.8919	23.8554	22.7892	22.9175	22.1329	23.0194	21.8737	22.3165	22.5222	23.806	23.5462	23.5445	23.8009	22.8771	22.3054	22.6805
Monobutylphthalate	223.096	C12H14O4	Chemical	HMDB0013247		26.9122	25.2046	28.8796	27.7062	28.6745	25.9368	26.3866	25.976	27.1747	27.1211	24.6755	26.8835	27.0764	23.7281	24.3132	28.2009	25.1194	25.5207	26.4479	27.6334	26.528	26.8231	26.8131	26.2395	26.5625	27.3277	27.9586	28.1593	27.1551	25.5919	27.099	27.7995	24.1571	28.0294	23.974	27.7995	26.3817	27.5397	27.1268	28.5676	25.1149	25.8378	25.7808	25.6742
Androstenediol 3-sulfate(ByMetabolon)	369.174	C19H30O5S	Steroid	HMDB0186954		22.0735	19.9616	19.843	20.3437	20.8315	20.5319	20.8038	21.1982	21.846	20.3624	20.5656	20.5406	21.1942	22.0933	20.4393	20.3739	21.4848	19.1491	20.5396	19.9761	21.7719	20.1298	19.397	21.2883	21.9363	23.5766	21.5535	21.8613	21.2823	21.4952	20.2595	20.2209	19.845	21.2622	20.2744	20.2581	20.2742	22.6676	21.2143	22.121	21.2308	20.6932	20.6349	21.4004
3,4,5-Trimethoxycinnamic acid	239.091	C12H14O5	Food	HMDB0002511		26.9199	23.9085	27.2628	27.5781	26.1914	24.9989	23.8527	25.558	26.2427	26.3957	25.078	26.9637	26.7265	23.4462	22.3879	28.0663	25.555	26.4499	27.2509	27.5816	25.4323	26.7445	26.7619	26.0767	24.9123	25.7969	27.247	26.7188	25.9751	25.42	25.0601	26.5318	24.4367	27.1977	24.2277	27.3412	26.3945	26.2565	26.2961	27.8377	24.4591	26.5075	25.0601	25.9721
L-Tryptophan	203.083	C11H12N2O2	Amino acid	HMDB0000929	C00078	27.5467	28.1295	27.5592	27.1905	27.8893	27.9074	27.6358	27.9941	27.9433	28.0182	27.1854	27.5806	28.3678	27.4941	28.0412	28.3157	28.2022	27.5036	27.6175	27.9008	28.3099	27.542	27.6414	27.2992	28.1576	27.8612	27.9995	28.3211	27.7347	27.8001	28.0557	28.1881	27.8868	27.4476	27.6435	28.3162	28.1161	28.1713	28.1521	28.0574	28.0379	27.8304	27.1198	27.6713
Octanoylcarnitine(AcCa(8:0)	288.217	C15H29NO4	Acylcarnitine	HMDB0000791	C02838	28.6319	26.2669	26.0338	24.8002	26.4108	25.6287	26.6672	26.0855	25.1993	24.7212	28.2127	26.8448	25.9645	25.2227	26.3732	26.8251	25.7912	24.8803	24.866	27.6516	26.5498	26.4918	23.8351	24.8445	26.8866	25.955	25.9659	26.4523	25.44	25.3307	26.1655	26.5069	24.2663	24.6086	24.8108	24.7619	26.0267	25.8146	26.4691	25.5906	26.5028	26.5416	24.1418	25.6077
3-Methylxanthine	167.056	C6H6N4O2	Purine	HMDB0001886	C16357	22.8523	22.2686	22.2949	22.1387	22.5232	22.8424	22.1725	22.3619	22.441	22.1783	21.7858	22.0908	22.5145	21.7396	22.4659	22.4313	22.6215	21.7633	22.4011	22.2625	22.305	22.3291	22.3982	22.7998	22.4395	22.3325	22.6027	21.667	22.3968	22.1433	22.5085	22.4685	22.0492	22.6608	22.1719	22.5859	22.0913	22.4085	22.2819	22.3746	22.6181	22.2647	22.1567	22.2421
Spermidine	146.165	C7H19N3	Polyamine	HMDB0001257	C00315	21.6886	21.7512	22.7372	22.6169	22.8452	21.0048	22.6523	22.1324	21.6233	22.7575	22.3521	21.845	22.645	22.3552	23.4653	22.5051	21.5597	21.6525	23.2995	22.5528	20.8751	21.3013	22.753	22.3118	21.6216	22.4171	23.0854	22.3551	22.2665	21.3028	22.5604	22.4346	22.1832	22.8893	22.9892	22.8947	22.4301	21.9664	22.5157	23.1175	21.4026	22.4383	22.0838	20.8597
X133	133.032	C5H8O2S	X			26.4475	26.3427	26.3738	27.0181	26.7976	27.0203	25.8678	26.5978	26.3503	26.5796	26.5377	26.5196	26.5827	25.8594	26.7124	26.6761	26.9399	25.4885	26.3275	26.4826	26.5147	26.3627	26.5452	27.0561	26.6723	26.6099	26.4577	27.112	26.3064	26.2273	26.1828	26.5495	26.7755	26.5137	26.7441	26.7353	25.8897	26.2972	25.9009	26.5977	26.3503	26.3409	26.1171	26.246
Trimethylamine N-oxide	76.05000-76.08000	C3H9NO	Microbial metabolite	HMDB0000925	C01104	25.5968	25.638	26.833	25.9816	26.6775	26.9496	25.6943	27.1054	25.8493	26.679	25.3958	27.1185	26.8696	23.3971	25.3404	27.3865	23.4585	26.3501	26.6707	26.2772	24.0104	27.6651	26.1584	26.2231	26.3951	26.4416	26.5414	24.7225	26.0661	24.9888	25.8428	26.868	27.6984	26.6231	26.7802	24.3484	25.8113	25.088	25.6638	27.5539	24.8591	25.2202	26.8745	26.3508
Hydroxyvaleric acid	117.056	C5H10O3	Organic acid	HMDB0001863		24.7906	25.6482	24.6837	24.4496	25.016	24.9039	24.9547	25.0187	24.8696	25.0037	25.9529	24.7994	24.9325	25.1535	25.2816	25.3251	25.1849	24.3713	24.7413	25.2144	26.1489	24.9053	25.2785	25.0188	25.2916	25.6551	25.7161	25.416	24.9826	24.8377	24.8755	25.2043	24.9604	24.6468	24.9938	24.8751	24.9923	25.2317	25.6102	24.8193	25.816	24.7369	24.8221	25.222
Perfluorooctanoic acid(PFOA)	412.966	C8HF15O2	X	HMDB0059587		24.7455	22.3609	24.5357	23.3697	22.1057	23.2113	21.0674	21.6551	23.3968	25.3852	22.8324	24.476	23.5924	21.5212	22.3683	24.8817	23.539	24.3372	24.1523	24.6504	23.8473	23.2789	22.9764	24.3625	23.5079	24.0714	23.968	25.4577	22.9	22.4916	23.3178	23.7749	21.9427	23.9445	22.1768	24.0104	23.9727	24.383	23.7942	25.4503	22.7206	24.1136	24.056	23.4823
Uridine	243.062	C9H12N2O6	Nucleoside&nucleotide	HMDB0000296	C00299	24.3523	24.7501	24.2555	23.8249	24.8005	23.9854	24.3342	24.3057	24.0678	24.7285	24.3536	24.0785	24.5086	24.5072	24.5869	24.9272	24.8527	23.9998	25.0225	24.7822	24.5137	24.2976	24.3208	24.2899	25.057	25.0707	24.2842	24.9183	24.3053	24.5065	24.614	24.9113	24.5617	24.4798	24.405	24.2839	24.8979	24.9804	24.7623	24.5654	24.1419	24.2998	24.3736	24.3924
LysoPC(20:5/0:0)	542.324	C28H48NO7P	LPC	HMDB0010397	C04230	26.6187	26.4769	26.2366	26.2499	26.3612	26.6098	25.9673	26.6322	26.4074	26.1453	26.2768	26.4342	26.4059	26.4954	26.4425	26.3645	26.3943	25.7772	26.3263	26.1008	26.0139	26.0619	26.7749	26.2838	25.8817	26.1258	26.3614	25.7075	26.3497	26.4898	25.9921	25.7716	26.302	26.3495	26.1423	26.3831	25.6183	26.3749	25.5121	26.1497	26.6138	26.7368	26.4163	26.1786
Glp-Gly[Pyroglutamyl-glycine]	185.057	C7H10N2O4	Peptide	HMDB0061890		21.985	22.1706	22.9746	23.7291	22.7025	22.5707	22.9661	22.2403	23.2196	22.3284	22.4879	22.9864	22.4922	22.8056	22.9248	22.1624	22.3944	22.4894	22.5728	22.4936	22.7042	22.0757	21.9534	22.738	22.7939	22.7605	22.962	23.3881	22.8191	22.7814	22.6108	22.2765	22.6808	22.7767	22.9028	22.3996	22.3959	22.7235	22.6854	22.8105	24.6081	21.7164	22.9779	22.2076
Mannitol	181.072	C6H14O6	Carbohydrate	HMDB0000765	C00392	21.7895	21.7106	21.3405	21.3561	22.2875	22.1271	21.1628	21.7255	21.7428	21.9052	20.8083	23.6452	22.4076	21.443	22.2675	22.2608	22.2269	21.0955	21.6076	22.1969	22.1249	21.5026	23.1662	27.8348	22.2325	22.1963	21.854	22.4248	21.1804	21.44	21.9942	22.2103	22.0394	21.2061	21.9016	21.9331	22.0243	21.9507	22.326	21.8509	22.2518	21.7989	26.3967	21.9431
Phenol sulphate	172.991	C6H6O4S	Microbial metabolite	HMDB0060015	C00850	26.7618	27.2373	27.1213	25.8503	27.8988	28.7252	27.6382	28.8228	30.8139	28.797	27.0271	28.6306	28.6706	26.4421	29.1881	27.4837	27.5464	27.0601	26.7363	27.7761	29.6666	28.0122	26.9492	29.8958	26.6661	30.669	28.5487	27.469	27.4763	27.1997	29.7876	28.0868	26.5905	27.5549	26.4406	26.6033	27.5752	27.2771	28.4829	29.1297	29.2757	27.8617	28.6503	28.6376
Propionylcarnitine(AcCa(3:0)	218.139	C10H19NO4	Acylcarnitine	HMDB0000824	C03017	26.8102	26.6565	27.708	27.2325	27.5761	25.8585	25.5237	26.4433	25.7016	27.158	25.8148	26.8085	27.0191	25.1605	27.2694	26.4782	26.1746	25.4171	25.5449	27.5749	26.7326	26.1879	25.5909	26.1904	26.7077	26.969	26.2221	26.5943	26.295	26.5857	26.4245	26.7223	25.6354	26.552	25.8482	25.8288	26.4226	26.4506	26.2747	26.2937	26.8014	26.4931	26.8433	26.7883
Indoleacetic acid	174.056	C10H9NO2	Microbial metabolite	HMDB0000197	C00954	21.1664	21.7221	21.741	21.3417	22.0222	21.716	21.4972	21.5854	22.0516	22.2181	22.1063	22.9041	22.7614	21.4147	22.0984	22.1048	21.3802	21.0683	22.0582	21.5527	22.0472	22.3392	21.8829	21.2838	22.5456	25.2441	21.831	21.6649	22.5272	21.3383	22.0587	21.499	21.77	21.8326	21.7644	22.4872	22.8923	21.6756	21.4349	22.9119	21.2683	21.534	21.0218	23.2404
Gluconic acid	195.051	C6H12O7	Carbohydrate	HMDB0000625	C00257	27.1577	27.0773	26.6354	26.1542	27.4828	26.6117	26.7774	26.4993	26.591	27.2548	26.4341	26.881	26.7343	26.927	27.2509	26.967	26.9367	26.422	27.4061	26.4926	26.458	26.9479	26.9711	26.6734	27.5476	27.5715	26.7823	26.9889	26.5218	26.7634	27.2485	27.0638	27.8535	26.9044	27.4915	26.36	27.0746	27.1608	27.5133	26.2392	26.1599	26.5042	27.3026	26.9434
Hippuric acid	180.066	C9H9NO3	Microbial metabolite	HMDB0000714	C01586	24.5645	24.1775	26.1918	24.5176	26.894	23.3676	25.9351	24.1404	22.9279	25.4184	23.8106	26.1678	23.9843	23.0395	22.8054	23.7535	23.0752	25.363	25.4464	25.8749	21.3267	27.2822	22.5756	21.5882	21.6887	21.5704	23.2653	24.2913	21.0875	24.4311	22.9203	24.8451	25.0339	26.8024	24.8575	22.1588	23.8174	22.8638	25.0307	24.565	21.7076	25.9731	25.2509	22.9495
Pipecolic acid	130.086	C6H11NO2	Amino acid	HMDB0000070	C00408	26.3148	25.9286	27.6379	25.6216	28.0225	26.2895	27.0034	25.9531	26.3117	26.4681	26.9526	27.9391	26.3022	26.8734	26.6525	26.5331	27.3632	27.2832	27.3815	28.0061	26.5488	27.3357	28.1863	27.5682	26.7237	27.4865	26.7077	26.5023	26.6288	27.5109	25.9045	26.4187	26.4148	26.6569	25.8734	26.1911	26.8617	27.7067	26.0765	26.7829	25.4282	28.3983	26.9436	26.2249
[truncated: 31 more columns]

## Sheet: Sup Table5 untargeted lipids
	M/Z	Formula	Class	HMDB	KEGG	Con1	Con2	Con3	Con4	Con5	Con6	Con7	Con8	Con9	Con10	Con11	Con12	Con13	Con14	Con15	Con16	Con17	Con18	Con19	Con20	Con21	Con22	Con23	Con24	Con25	Con26	Con27	Con28	Con29	Con30	Con31	Con32	OS1	OS2	OS3	OS4	OS5	OS6	OS7	OS8	OS9	OS10	OS11	OS12
Group						Con	Con	Con	Con	Con	Con	Con	Con	Con	Con	Con	Con	Con	Con	Con	Con	Con	Con	Con	Con	Con	Con	Con	Con	Con	Con	Con	Con	Con	Con	Con	Con	OS	OS	OS	OS	OS	OS	OS	OS	OS	OS	OS	OS
Arachidic acid(FFA(20:0)	311.296	C20H40O2	Fatty acid	HMDB0002212	C06425	26.4767	26.3806	25.3876	25.9907	26.1851	26.5458	26.8481	26.4696	26.2548	26.4777	26.2353	26.3129	26.2484	26.1946	26.6364	26.0541	26.3436	25.8594	26.4955	26.5753	26.5349	26.3114	26.289	26.2611	26.297	26.287	26.1078	26.2127	26.4631	26.3135	26.2302	25.8839	25.593	25.8839	25.9858	25.8397	25.9856	25.7746	25.8975	26.0472	26.0409	25.8763	25.805	25.6749
TG(54:0)_TG(18:0/18:0/18:0)	908.864	C57H110O6	Triacylglycerol	HMDB0005393	C00422	26.1409	27.8736	26.4975	26.2109	26.4102	26.4123	26.1839	26.3006	26.3544	26.408	26.2951	26.3007	26.2498	26.1941	26.5386	25.4785	25.1806	26.2389	25.4369	25.3166	26.7489	26.3692	26.2665	25.1432	25.1567	25.6268	25.3225	25.297	25.4184	25.6464	25.3596	26.4799	27.6334	27.7178	27.1221	27.5915	27.3059	27.7134	26.8366	27.4794	27.7228	27.6893	27.7968	27.5017
Cer(d40:0)_Cer(d18:0/22:0)	624.629	C40H81NO3	Ceramide	HMDB0011765		24.9872	25.5644	25.7652	24.2634	24.6989	25.7311	25.1802	25.7529	26.0385	26.0292	25.5707	25.9106	25.398	25.5448	24.5611	25.2793	20.7084	26.4583	18.7006	17.475	25.962	25.8903	17.1876	19.8647	19.3404	19.1256	25.0608	20.416	18.288	18.8872	19.3197	26.0169	27.8882	28.0236	27.4632	27.8492	27.5062	28.1158	27.0044	27.3673	27.4751	28.0793	27.8676	27.8474
TG(45:0)_TG(15:0/14:0/16:0)	782.723	C48H92O6	Triacylglycerol	HMDB0042961		23.5399	23.6383	23.7047	23.494	23.8062	23.5765	23.6248	23.5918	23.3801	23.6838	23.4136	23.5796	23.4813	23.3976	22.8308	22.7024	23.5007	23.8435	23.0901	23.0647	23.8945	23.278	22.9978	22.5862	22.8295	22.9392	22.8905	22.6645	23.11	23.9123	22.8111	23.79	23.6184	23.7043	23.6745	23.8733	23.7081	24.1445	23.7832	23.784	24.8037	23.616	23.8364	24.048
Stearic acid(FFA(18:0)	283.264	C18H36O2	Fatty acid	HMDB0000827	C01530	32.076	31.7553	30.4366	31.1278	31.5895	31.6824	32.2153	31.665	31.5059	31.5988	31.8489	31.7027	31.3833	31.7052	31.8388	31.453	31.7174	31.3519	31.8857	31.9975	31.9698	31.9313	31.5284	31.542	31.9078	31.8779	31.5644	31.5762	31.694	31.637	31.6215	31.2593	31.2674	31.1736	31.564	30.9947	31.5544	31.3041	31.4841	31.4995	31.277	30.8175	30.9008	30.9309
PE(36:5p)	722.512	C41H72NO7P	Glycerophosphoethanolamine	HMDB0011354		23.4698	24.1963	24.7855	24.1916	24.2778	24.5347	24.4821	23.4033	23.9877	23.5704	25.6655	24.8238	24.5983	24.9236	23.8296	24.1608	22.4385	24.9078	22.7517	23.4739	24.1657	24.6657	22.4142	22.2296	22.3628	22.3138	22.6528	22.4549	24.1225	22.7777	22.5815	24.7638	24.3311	25.6816	24.1156	25.831	25.8186	24.2193	24.8937	25.6386	24.2891	24.8709	24.7154	24.7093
TG(53:0)_TG(17:0/18:0/18:0)	894.848	C56H108O6	Triacylglycerol	LMGL03010098		23.7034	25.0209	24.1074	23.964	23.8936	23.844	23.8904	23.8042	23.9011	23.9005	23.5735	23.8688	23.8431	23.7972	24.1491	22.2218	23.4192	23.6613	22.3018	22.1692	24.3803	23.5275	23.5406	21.8928	22.0142	22.3337	22.3419	22.1433	22.2856	22.9332	22.324	23.9991	23.8656	24.1606	23.9727	24.2811	23.9539	24.1648	24.054	24.2688	25.0084	24.1846	24.556	23.9016
TG(50:6)_TG(14:0/18:3/18:3)	840.708	C53H90O6	Triacylglycerol	HMDB0042774		21.2308	23.7498	23.7512	21.9845	23.1105	21.4416	23.3605	22.6133	22.3157	23.3327	22.7612	22.4994	22.4917	22.2045	22.1144	21.6877	21.9793	21.384	19.6229	21.4133	24.088	22.8468	22.0729	20.267	20.7895	21.2329	20.732	19.7207	20.1601	21.8115	19.2143	23.58	22.8099	23.0112	23.2895	21.9702	23.1085	22.1481	23.5758	23.6495	25.5291	22.8768	23.6028	24.0095
PE(38:3p)_PE(16:0p/22:3)	754.575	C43H80NO7P	Glycerophosphoethanolamine			22.7795	23.2481	24.3286	22.6567	23.2427	22.4945	22.9454	23.2053	23.5642	23.2741	23.4932	23.154	24.4448	22.4568	22.868	22.0203	23.1911	23.1281	20.2885	20.3645	22.8394	19.5341	21.0752	20.939	21.6682	22.8015	19.6493	23.3673	22.5436	22.3088	22.1958	23.342	23.4391	24.7246	23.6801	23.389	24.1961	23.9601	23.1588	23.2569	24.0155	22.9477	23.6924	24.1815
PE(35:1p)_PE(18:0p/17:1)	716.559	C40H78NO7P	Glycerophosphoethanolamine	LMGP02030043		22.1972	22.2604	21.3211	21.687	21.7883	21.7402	21.8495	22.1279	22.2069	22.2143	20.4917	22.201	22.8105	22.2158	21.9314	21.4489	21.1373	22.0193	21.2247	21.0952	22.3745	22.2504	21.0723	21.065	21.3595	21.488	20.9535	21.2449	21.3821	21.2684	21.6173	21.4189	22.6181	22.499	22.2367	23.3618	21.9826	22.3315	21.9611	22.3976	22.8929	22.1648	22.538	22.0847
PE(38:5)_PE(18:3/20:2)	766.538	C43H76NO8P	Glycerophosphoethanolamine			24.2098	24.7959	24.4327	24.2758	24.5008	25.2758	24.0532	24.2103	24.4728	24.4522	24.0152	24.4033	24.147	24.4677	25.163	23.2716	23.1672	24.8481	23.6582	21.0246	24.4341	24.6435	22.904	22.8408	22.3509	23.7695	23.3869	22.8411	22.9154	24.0711	23.334	24.774	24.7114	24.689	24.7641	24.931	24.6683	24.752	24.3171	24.5655	24.6855	24.4722	24.8693	24.7099
Sphinganine	302.305	C18H39NO2	Sphingoid base	HMDB0004610	C00836	25.8675	26.2524	26.3712	25.6691	26.4901	26.2685	26.178	26.5833	26.8384	26.6612	26.2367	26.5902	26.1261	26.1954	25.1886	27.2002	26.7659	27.192	27.1848	27.0885	26.9234	26.6787	26.8278	27.0617	27.1234	27.2587	27.1716	27.2338	27.2952	27.1195	27.2298	26.8672	29.3626	29.4427	28.9749	29.2254	28.8629	29.5374	28.3104	29.4106	29.0981	29.4641	29.2798	29.2588
PE(38:1p)_PE(18:0p/20:1)	758.606	C43H84NO7P	Glycerophosphoethanolamine	HMDB0009280		19.8301	19.7925	20.1249	18.6729	18.9704	19.4004	18.509	19.1845	19.4475	19.1621	18.9196	18.9177	19.8793	18.5061	19.2985	18.8736	18.6316	19.0558	19.0502	19.5755	18.4861	19.2145	18.3995	18.689	19.4929	19.1935	18.3727	18.7175	17.9263	19.0978	18.6325	19.1618	20.3878	20.244	20.2786	19.8444	19.8559	19.5946	19.0161	20.2553	19.5491	20.0329	19.3645	19.7759
PE(38:4p)_PE(P-16:0/22:4)	752.559	C43H78NO7P	Glycerophosphoethanolamine	HMDB0009609		25.3093	25.1543	25.8734	25.892	25.4635	25.456	25.5397	25.6617	25.5834	25.329	25.8664	25.592	25.6255	25.5917	25.7116	27.5856	27.8418	26.0975	27.493	27.4066	25.5609	25.2458	27.5094	27.5298	27.615	27.5446	27.671	27.2192	27.2992	27.1325	27.3001	25.0115	25.3681	25.7698	25.5248	25.5559	25.6633	25.6661	25.4159	25.581	25.4882	25.4792	25.575	25.7143
PE(38:5p)_PE(P-18:0/20:5)	750.543	C43H76NO7P	Glycerophosphoethanolamine	HMDB0011387		23.6873	25.4007	25.5483	22.8704	25.1737	23.205	22.8178	24.0696	24.1742	24.8647	25.0589	23.9497	25.4179	21.8989	22.8231	24.7517	20.6258	24.4898	25.422	23.8877	23.3288	23.2736	22.4838	22.7792	21.2393	21.298	22.2282	23.2799	25.1149	24.3653	22.0628	24.9224	25.2761	27.1102	23.8455	25.1088	24.9052	25.4892	24.3433	27.0536	26.294	22.9307	23.7881	26.1496
TG(60:0)_TG(26:0/16:0/18:0)	992.958	C63H122O6	Triacylglycerol			21.3686	23.1558	21.4676	21.3357	21.3564	21.4142	21.3398	20.0627	21.304	21.5182	21.3734	21.4184	21.4089	21.416	22.3414	19.172	19.0875	20.5668	19.5974	19.6497	21.7857	21.4729	20.0051	18.2468	19.168	19.258	18.8694	18.1382	18.8967	19.638	18.3897	21.0647	21.7202	21.625	21.3811	21.8148	21.1857	21.7994	21.3709	21.6856	21.6864	21.9409	22.1615	21.793
PE(38:5)_PE(18:0/20:5)	766.538	C43H76NO8P	Glycerophosphoethanolamine	HMDB0009005		24.7341	24.6788	24.9581	25.0091	25.0685	24.3172	24.6882	24.0205	24.4166	24.978	24.304	24.6001	24.4987	24.7477	25.1928	22.6264	22.4623	24.7963	22.8315	21.3334	24.8829	24.8336	22.394	22.2812	22.1461	23.0497	22.4179	22.4643	23.1325	23.6103	23.0318	24.9468	24.5863	24.9959	24.4441	25.1799	24.805	24.6859	24.9234	24.7615	25.1076	24.4479	24.9606	25.0688
TG(44:5p)_TG(16:1p/10:4/18:0)	742.634	C47H80O5	Triacylglycerol			19.668	20.4478	20.5677	19.0026	20.9888	21.0748	20.0621	20.5058	21.4129	21.3087	20.7128	21.1454	19.6745	20.1756	18.1708	22.3052	21.7587	22.4548	22.0012	21.8556	21.5257	21.4185	21.2202	21.874	21.78	22.2154	21.7064	22.3378	22.2889	21.5392	22.0709	21.4131	26.2441	26.1827	25.0759	25.977	24.9863	26.4443	24.5047	26.0955	25.5199	26.1272	25.7931	25.8099
Hydroxystearic acid isomer1	299.259	C18H36O3	Fatty acid			22.9247	22.708	22.3589	21.7548	22.3133	22.2235	22.6695	22.4308	22.1043	22.2022	22.7277	21.7708	21.908	22.9164	22.3927	22.4159	22.4688	22.1519	23.0003	22.6209	22.5601	22.4549	22.8621	22.185	23.0834	22.3646	22.1919	22.9663	22.2178	21.954	22.4765	22.4456	21.3603	21.3835	21.5755	21.5618	22.201	22.1503	22.0421	21.895	22.4339	21.7747	21.9623	22.0989
Cer(d34:0)_Cer(d18:0/16:0)	540.535	C34H69NO3	Ceramide	HMDB0011760		29.3658	29.9877	30.3158	29.6688	30.2912	29.393	29.5948	30.2364	30.6555	30.4673	29.9173	30.4342	29.6269	29.796	28.8394	30.7764	30.2647	30.6225	30.831	30.5335	30.7854	30.5147	30.6938	30.6279	30.5685	30.8837	30.8264	30.8219	30.9088	30.6942	30.8465	30.7936	32.6013	32.6676	32.2133	32.4944	32.1462	32.6506	31.5394	32.6595	32.3641	32.7392	32.5052	32.5367
Eicosanoyl-ethanolamine	356.352	C22H45NO2	Fatty amide	LMFA08040038		25.5151	25.8807	26.1082	25.4155	26.1741	25.8368	25.7798	26.2403	26.5706	26.3605	25.8725	26.3193	25.7406	25.9224	24.8786	26.9949	26.5817	26.7535	26.9332	26.7725	26.6404	26.4108	26.6371	26.8333	26.8099	27.0629	26.9038	26.9608	27.0228	26.8483	26.9946	26.6426	29.0436	29.1519	28.6792	28.9184	28.5413	29.1862	27.9446	29.0832	28.7285	29.2215	28.9253	28.9589
TG(52:0)_TG(18:0/16:0/18:0)	880.833	C55H106O6	Triacylglycerol	HMDB0044722		26.5851	29.8925	27.5007	26.7684	27.3512	27.0209	26.73	27.0521	26.9923	27.3593	26.859	26.9166	26.9041	26.9866	27.3283	26.9111	26.8025	27.2903	26.8591	26.4901	28.5732	27.0753	28.5726	26.6727	26.6354	27.3273	26.6918	26.7413	26.9261	27.6537	27.0239	27.4793	28.906	28.947	28.3698	28.7956	28.3746	28.9994	27.8491	28.7524	29.2872	28.8514	29.4858	28.7615
TG(47:2)_TG(12:0/18:1/17:1)	806.723	C50H92O6	Triacylglycerol	LMGL03013398		22.3652	24.6056	24.1304	23.0712	23.8962	23.017	23.5002	23.3928	23.0426	23.9467	22.9299	23.3088	23.1112	23.2989	23.5291	22.8563	22.843	22.8866	22.2341	22.594	25.0518	23.6129	22.6958	22.0336	22.1733	22.435	22.3655	21.8185	22.5134	23.8871	21.8722	24.3096	23.3002	23.7689	23.4151	23.4234	23.6873	23.3654	23.6771	23.6038	24.94	23.3304	24.2969	23.9603
TG(57:3)_TG(18:1/18:1/21:1)	944.864	C60H110O6	Triacylglycerol			26.9492	29.1126	27.9884	27.9002	27.8657	27.8711	27.9014	27.0484	27.3055	27.8238	26.7951	27.5161	27.1384	27.5346	28.7912	29.6533	29.3776	29.3616	29.1186	28.1811	28.8806	28.0099	29.1346	28.8606	29.1522	29.8162	29.0832	29.1347	29.3921	30.3527	29.5492	28.1559	27.2804	27.3135	27.2449	27.6332	28.0162	27.5989	27.8919	27.1629	27.9625	27.3864	28.3453	26.9891
Lipid_IS-POS						22.0972	22.3172	22.126	22.0186	22.2849	21.9683	22.0897	21.8324	22.018	22.1994	22.132	22.0178	21.9664	22.1054	22.0886	21.9425	22.2895	22.2588	22.0241	21.9143	22.1517	22.1584	21.9135	21.9126	21.7215	21.9412	21.7598	21.7998	21.8693	22.0689	21.9384	22.1923	22.1546	22.2445	22.0954	22.1904	22.2017	22.2049	22.502	22.3369	22.3599	22.0304	22.3177	22.2256
TG(34:0)_TG(8:0/12:0/14:0)	628.551	C37H70O6	Triacylglycerol	HMDB0099294		20.6496	20.9924	20.2948	20.754	20.7767	20.9612	20.6439	21.073	20.9518	20.5603	20.9063	20.7351	20.7256	20.5991	20.7175	22.7002	22.8082	20.9685	22.4622	22.0266	20.3878	20.4364	22.4796	22.4271	22.3967	22.7051	22.4193	22.451	22.4168	22.3637	22.4361	20.696	20.7062	20.6644	20.8444	21.0029	21.0481	20.9738	20.7221	20.6705	20.8169	20.8019	20.7454	20.7884
PC(36:4p)/PC(36:5e)	766.575	C44H80NO7P	Glycerophosphocholine	HMDB0011221		28.0936	27.8388	28.2917	28.5692	28.1255	28.2416	28.1848	28.2844	28.1904	28.0532	28.3427	28.238	28.4113	28.2269	28.3307	27.4606	27.6139	28.1272	27.4416	27.4996	28.2308	27.9711	27.5607	27.3061	27.3806	27.2418	27.5502	27.1471	27.1223	27.3843	27.0685	27.7864	28.0391	28.2988	28.1632	28.228	28.2633	28.2563	28.0663	28.0154	28.2979	28.1871	28.1471	28.2627
SM(d30:1)	647.512	C35H71N2O6P	Sphingomyelin	HMDB0012096	C00550	20.7121	21.2538	21.2794	20.3516	21.2813	20.4343	20.7123	21.075	20.8205	21.2704	20.0247	21.3489	21.3146	20.4668	20.2836	20.8979	20.8997	20.7157	21.3476	21.1222	20.5009	20.8504	21.6495	20.885	21.5188	21.0958	20.4441	20.4277	21.0161	21.3161	20.139	21.2371	21.2422	21.6617	20.92	20.2168	22.4308	21.7518	21.5744	22.5402	20.9018	21.778	20.7891	21.6285
PE(38:2p)	756.59	C43H82NO7P	Glycerophosphoethanolamine			21.8058	21.0645	21.6079	21.0725	21.0708	21.1959	20.4337	20.7898	20.7231	20.4304	20.2549	20.9404	21.3356	20.6767	21.3594	21.1131	20.9021	20.1598	21.204	21.4823	19.9183	20.801	21.3742	20.73	21.2708	20.6171	20.8329	20.0733	19.833	21.0892	20.1319	20.7181	22.2632	21.0555	22.108	20.8172	21.3681	20.9913	20.9283	21.1857	20.8381	21.8606	21.0405	22.0277
TG(62:1)_TG(20:0/18:0/24:1)	1018.97	C65H124O6	Triacylglycerol	HMDB0045565		20.8922	23.0577	20.8567	20.8927	20.9572	21.5143	20.9369	21.027	20.7173	20.742	20.8437	21.2002	20.8235	20.5952	22.4056	18.9812	19.2264	19.9218	19.7751	20.6692	21.0014	20.7214	19.6237	17.7066	18.8533	19.9578	18.4785	18.1163	18.4265	19.8944	18.7438	20.8781	21.0275	21.231	21.02	21.0876	21.2817	21.2214	20.9269	21.2069	21.5042	21.7121	21.5752	20.9418
TG(56:0)_TG(16:0/16:0/24:0)	936.895	C59H114O6	Triacylglycerol	HMDB0043889		23.5521	26.3282	23.8814	23.8201	23.7623	24.1107	23.4398	23.634	23.6782	23.8485	23.5211	23.6341	23.7409	23.6687	24.6418	22.327	22.59	23.3973	22.8768	22.5136	24.1281	23.1223	23.7004	22.1402	22.1444	22.8731	22.2071	22.0852	22.1888	23.3326	22.2371	23.963	24.0491	24.078	23.8082	24.0161	24.0301	24.1348	24.0877	24.04	24.4265	24.2552	24.799	24.1088
TG(47:1)_TG(14:0/15:0/18:1)	808.739	C50H94O6	Triacylglycerol	HMDB0042100		25.6347	26.959	26.4327	25.5834	26.3439	25.7476	25.8434	25.6586	25.5046	26.2413	25.4676	25.7466	25.5018	25.591	25.9849	24.9803	25.5159	25.8151	25.08	25.0407	26.9994	25.7764	25.3327	24.7223	24.8801	25.2548	24.798	24.8172	25.2421	26.9651	24.9465	26.3524	25.6985	26.0911	25.8609	25.9739	25.817	26.0633	26.4104	26.1716	27.2883	25.709	26.9154	26.639
TG(47:0)_TG(15:0/16:0/16:0)	810.755	C50H96O6	Triacylglycerol	HMDB0043019		23.6915	23.4542	23.7548	23.1501	24.3157	23.3967	23.2921	23.9136	23.0678	23.6537	24.2498	23.1843	23.7767	23.1675	23.1333	22.3472	24.5508	23.6875	22.396	23.541	24.2613	23.145	22.9625	22.2687	22.2636	23.0261	22.4725	22.1897	22.813	24.5987	22.4556	23.578	23.7903	23.4773	23.9638	23.6607	23.2816	24.4855	24.2103	24.0094	26.6311	23.5629	24.052	24.9164
Cer(d44:2)_Cer(d18:1/26:1)	676.66	C44H85NO3	Ceramide	LMSP02010010		20.2064	19.8733	19.7189	19.6043	19.8362	20.09	19.8023	19.9235	19.6872	19.7457	20.6048	20.052	19.775	19.7274	19.7319	18.9578	19.6848	19.5497	18.8953	19.4852	19.7	19.7835	19.1519	19.2624	18.7216	19.1773	19.1794	19.0502	19.0123	18.5843	19.1089	19.6419	19.9825	19.7749	20.0872	19.7893	19.8077	20.0202	19.9013	19.7817	20.0712	19.7517	19.9804	19.8655
PE(38:1)_PE(20:0/18:1)	774.601	C43H84NO8P	Glycerophosphoethanolamine	HMDB0009031		19.4669	21.1434	20.3512	18.9638	19.9429	19.9465	18.9076	19.9134	21.221	21.062	20.8462	20.1052	20.4844	19.9566	20.2269	17.9838	16.5196	20.0513	16.8604	15.5129	20.0205	19.1796	18.7914	15.4467	16.122	17.9082	19.4533	16.441	16.753	18.9975	18.3629	20.0453	19.5634	20.1161	19.4095	19.9147	20.2035	20.4029	19.8398	20.9268	20.2706	20.4365	19.3733	21.1778
TG(64:3)_TG(26:1/18:1/20:1)	1042.97	C67H124O6	Triacylglycerol			19.4173	21.8892	19.6696	19.8051	19.7639	20.056	19.2849	19.3669	19.3431	19.5686	19.4396	19.6069	19.5557	19.2704	20.5557	17.9767	18.3393	18.7374	19.259	18.6537	19.4158	19.6806	18.2289	18.1137	17.2958	16.6694	18.4699	14.6598	15.9326	19.1871	17.7166	19.8945	19.4732	20.184	19.3978	20.1489	19.8768	20.3353	19.335	19.8497	19.701	19.9205	20.4478	19.8134
TG(45:1)_TG(15:0/14:1/16:0)	780.708	C48H90O6	Triacylglycerol	HMDB0043164		24.421	25.2002	24.7455	24.3882	24.673	24.5164	24.3134	24.3785	24.2164	24.5493	24.3932	24.4435	24.27	24.3045	24.5657	24.0126	24.3395	24.6353	23.9509	23.9378	25.2451	24.3846	24.0328	23.6384	23.6635	24.0301	23.7799	23.6735	24.1949	24.9732	23.8651	24.7186	24.3333	24.4227	24.377	24.6199	24.4871	24.8775	24.745	24.5862	25.1249	24.4329	24.9699	24.9459
Cer(d40:1)_Cer(d16:1/24:0)	622.613	C40H79NO3	Ceramide	LMSP02010050		24.2815	24.9589	25.2736	24.6371	25.2529	24.3799	24.5729	25.198	25.6845	25.436	24.8234	25.4412	24.5012	24.7921	23.7692	25.9413	26.177	25.8187	26.0413	26.364	25.7587	25.5361	26.719	25.1594	25.9868	25.7267	25.0483	26.0175	26.1253	26.4719	25.6083	25.8232	27.8361	27.8284	27.3548	27.6734	27.255	27.871	26.5666	27.8278	27.5195	27.9678	27.6669	27.7055
Cer(d40:2)_Cer(d18:1/22:1)	620.598	C40H77NO3	Ceramide	HMDB0011775		19.0492	19.2673	18.6409	18.5506	18.7666	19.0711	18.6918	19.163	18.4985	18.5266	19.0729	18.8086	18.6832	18.6892	19.1105	22.9543	22.4151	18.2075	22.8396	22.6459	18.6137	18.9822	22.8382	22.7559	22.7266	23.0493	22.8847	22.9747	23.0436	22.7204	23.0683	18.5337	19.3315	19.5067	19.1432	19.2229	19.2165	19.8116	19.3799	19.3702	19.3635	19.5778	19.7056	19.4886
PE(34:1p)	702.543	C39H76NO7P	Glycerophosphoethanolamine	HMDB0009048		21.8432	22.2473	22.8536	21.2167	21.6554	21.8292	21.173	21.7992	21.7645	21.6748	21.212	21.3466	23.1662	21.1105	21.8764	22.0504	21.7177	21.8778	22.318	22.4793	21.3582	21.3688	21.653	21.4734	21.7737	21.771	21.8214	21.5847	21.189	22.393	21.3418	21.3958	22.4028	23.2954	22.353	21.7503	22.3846	22.2544	21.6243	23.277	22.9663	22.4344	21.8531	22.4886
PC(31:1)_PC(17:1/14:0)	718.538	C39H76NO8P	Glycerophosphocholine	LMGP01011367		19.2853	21.4261	20.8462	19.5258	20.8027	20.197	20.0248	19.8239	20.0015	20.6607	20.18	20.2012	20.5229	19.0533	20.5697	19.0647	20.1909	20.434	21.0101	20.9213	21.021	20.4161	20.5521	20.2151	19.5342	19.2077	19.6058	19.6389	18.6433	21.7384	18.953	20.8761	20.8778	20.961	20.8341	19.0506	20.4388	20.8089	21.5637	22.0915	21.1102	21.0619	20.1337	21.1406
TG(43:0)_TG(15:0/12:0/16:0)	754.692	C46H88O6	Triacylglycerol	HMDB0101146		21.5343	22.1791	22.4714	21.4578	22.5001	21.7384	21.9246	21.5731	21.3922	21.9502	21.3424	21.4438	21.7533	21.6311	21.7692	21.0343	21.5589	21.7508	21.276	21.2427	22.2417	21.7625	21.1283	20.8607	20.8555	21.7498	21.1345	20.8893	21.4283	22.0354	20.9635	22.3041	21.5056	21.8384	21.8006	21.9066	21.8768	22.0481	22.42	21.9601	22.4163	21.3039	22.4415	22.0624
TG(47:3)_TG(12:0/17:1/18:2)	804.708	C50H90O6	Triacylglycerol	LMGL03013399		20.101	22.7022	21.9631	20.8588	21.9364	20.66	20.9043	21.003	20.6724	21.8098	20.5872	21.0999	20.9094	21.1423	21.3628	21.1347	20.9305	20.48	20.5807	20.3245	22.8281	21.1737	20.9228	19.9675	19.96	20.541	20.3953	19.4713	21.0832	22.1516	19.709	22.4499	21.147	21.4041	21.1084	21.1544	21.5383	20.9929	21.8256	21.2551	22.4792	21.4548	22.2441	21.8525
TG(58:0)_TG(18:0/16:0/24:0)	964.927	C61H118O6	Triacylglycerol	HMDB0044725		22.3559	24.8819	22.6408	22.2738	22.8136	22.9609	22.3165	22.6147	22.2062	22.5915	22.7625	22.317	22.6953	22.3153	23.3053	21.0752	21.2845	22.3643	21.6613	21.2316	22.7505	22.2291	22.2772	20.9746	20.8512	21.4425	20.8518	20.7727	20.7544	21.8711	20.9498	22.0557	22.6543	22.5066	22.4214	22.7604	22.5669	22.9872	22.7504	22.2676	23.016	22.7581	23.4331	22.6098
SM(d32:1)	675.544	C37H75N2O6P	Sphingomyelin	HMDB0012097		26.6362	26.7882	26.7599	25.9781	26.6763	26.2111	26.3076	26.4465	26.3239	26.6698	26.1806	26.8255	26.2879	25.6096	26.2141	26.5929	26.6174	26.2588	26.6338	26.5261	26.0808	26.5922	27.2319	26.5633	26.7577	26.6915	26.1617	26.4467	25.5762	26.6275	26.1272	26.3077	26.3353	26.7171	26.2861	25.9711	27.2793	26.8038	26.8919	27.6717	26.3339	27.2634	26.2893	26.9717
DG(32:0)_DG(16:0/16:0)	586.54	C35H68O5	Diacylglycerol	HMDB0007098	C00165	21.4644	22.1313	22.1292	21.3476	22.1558	21.6475	21.6882	21.6861	22.2293	22.1469	21.7515	21.982	21.5207	21.2634	20.9449	22.4194	22.0791	22.9103	22.1659	22.1366	22.3827	22.0629	22.0721	22.2401	22.1053	22.4416	22.1604	22.7211	22.2912	22.4471	22.5786	22.1537	23.896	24.1063	23.5877	23.8116	23.5016	24.1111	22.9506	23.8717	23.5726	23.8175	23.6709	23.9228
TG(49:1)	836.77	C52H98O6	Triacylglycerol			23.9293	25.0528	25.3509	23.8146	24.9538	23.5557	24.7038	24.3927	23.7774	25.1496	24.8485	24.1086	24.1347	23.3696	25.2423	24.0582	25.1332	24.7287	23.5814	23.6108	26.0863	23.5394	24.6773	19.1165	23.7033	24.0202	23.1653	23.0164	24.4365	27.0131	23.4828	24.9584	25.0224	24.4072	24.7956	23.8202	24.7291	24.7929	25.2573	25.1556	28.4286	24.9701	25.4292	26.4181
TG(60:1)_TG(18:0/18:1/24:0)	990.942	C63H120O6	Triacylglycerol	HMDB0044941		22.2933	25.2392	22.7562	22.3087	22.4872	23.1197	22.0479	22.4146	22.174	22.3329	21.9779	22.0815	22.38	22.169	24.097	21.1613	21.2565	21.7631	21.9999	21.8956	22.8893	22.1629	21.9627	20.3978	20.7808	21.9602	20.6366	20.4503	20.6477	22.3547	20.8082	22.5325	22.3161	22.7119	22.3163	22.5968	22.4304	22.7693	22.7148	22.6276	22.936	23.0977	23.5215	22.5722
SM(d43:3)	825.684	C48H93N2O6P	Sphingomyelin			23.0108	21.9773	22.3763	22.4469	22.9936	21.7131	23.1053	21.1157	22.4621	22.299	22.7951	22.7984	21.4394	21.1612	20.9646	22.2283	22.8261	22.8537	22.4054	22.2501	21.1546	22.5127	22.6547	22.6217	20.7609	21.7669	22.0873	22.2415	20.9504	22.0625	21.8183	22.2165	23.1401	22.8398	22.9117	22.3113	22.4606	22.581	22.2836	23.6087	21.9447	22.2861	21.3813	22.6287
PE(33:1p)_PE(16:0p/17:1)	688.528	C38H74NO7P	Glycerophosphoethanolamine	LMGP02030016		19.7385	19.2221	20.4891	19.8124	19.2359	20.1876	19.8283	18.851	19.9509	20.1003	19.7566	17.9659	19.3613	17.4642	19.9435	19.2752	19.5754	19.2563	19.2563	19.9826	19.8307	18.2449	19.0324	18.3336	18.6683	18.4623	18.4121	19.9226	19.6758	17.4462	19.6759	19.6613	20.9452	20.0869	20.5969	20.2607	18.3509	20.8054	19.9802	20.2174	19.0597	20.7216	19.3757	20.6057
SM(d41:2)_SM(d41:2)1	799.669	C46H91N2O6P	Sphingomyelin	HMDB0240614		26.2132	25.3722	25.9551	25.8351	26.1387	24.9528	26.2173	24.8416	25.9465	25.6963	25.8772	26.036	25.1969	24.3199	24.5688	25.6414	25.9956	26.1884	25.445	25.5011	24.8223	25.7111	25.8429	25.4905	24.832	25.3099	25.8597	25.6568	24.2554	25.4484	25.5333	25.3472	26.2556	25.9395	26.0788	25.7029	26.0585	25.9014	25.7121	27.1049	26.0715	25.8947	24.7136	25.9536
PC(29:0)_PC(15:0/14:0)	692.522	C37H74NO8P	Glycerophosphocholine	HMDB0007932		17.8984	18.657	19.7239	17.4643	18.9948	17.0381	17.7871	17.9715	16.2945	19.5141	16.4797	17.3484	17.8239	17.0717	17.1683	18.1408	16.7053	18.5814	18.9591	19.2296	18.827	18.1856	19.1897	16.6514	16.6874	19.1208	17.6353	17.6203	17.3566	20.5794	16.8649	19.235	19.1306	19.5895	18.4083	16.796	18.7437	18.2748	19.5725	20.283	19.427	19.9414	18.9629	20.8459
PE(36:1p)	730.575	C41H80NO7P	Glycerophosphoethanolamine	HMDB0011375		21.9893	22.5415	22.8725	21.6274	21.972	22.2878	21.6414	21.9094	22.2698	21.7887	21.5818	21.9122	23.4423	21.2273	21.8486	22.2533	21.7411	22.4747	22.0523	22.448	21.3501	21.2522	21.696	21.5829	21.8472	22.2055	22.0083	21.9271	21.9859	22.4984	21.3531	21.5059	22.7109	23.6274	22.7171	22.0656	22.6646	22.5244	21.7968	24.0694	23.157	22.2783	22.2462	22.7142
SM(d33:1)	689.559	C38H77N2O6P	Sphingomyelin	HMDB0240608		26.4536	25.6774	26.0636	25.7022	26.1906	25.5559	26.1139	25.844	25.7556	25.9757	26.1733	26.4948	25.9126	24.9808	25.6025	26.2194	26.4082	26.1167	26.2163	26.2053	25.4159	26.0388	26.3415	25.9157	26.0303	25.8424	26.0454	25.8466	25.058	26.2125	25.7531	25.6068	26.0045	26.1036	25.9453	25.6295	26.5667	26.0566	26.3532	27.2719	26.2254	26.644	25.6259	26.448
PE(36:2p)	728.559	C41H78NO7P	Glycerophosphoethanolamine	HMDB0011408		21.3375	22.0177	22.0152	20.2455	21.3807	21.5392	20.9253	21.1577	21.4543	20.9442	20.9309	21.054	22.5055	20.6572	21.2763	22.0734	21.3938	21.4927	21.8342	22.1306	20.682	20.5383	21.2227	20.8076	21.2168	20.9611	21.3045	21.1842	20.4511	21.9997	20.68	20.9335	22.2468	22.7506	22.2033	21.2383	21.8207	21.6151	20.9214	22.7826	22.4041	21.9478	21.3433	22.1824
PE(36:2p)_PE(18:0p/18:2)	728.559	C41H78NO7P	Glycerophosphoethanolamine	HMDB0011376		24.8432	24.5381	25.2239	24.1312	24.4507	24.8534	23.9417	24.7816	24.5948	23.7801	23.6744	24.6266	25.8912	23.8626	24.3374	24.9224	24.2815	24.8678	24.7931	24.8308	24.2015	23.6979	25.0033	24.1979	24.3649	24.1191	24.4754	23.8993	23.9197	24.991	23.8618	23.7499	25.0114	24.933	24.8704	24.0171	25.0041	24.7198	24.1082	25.6273	25.1445	24.9845	24.7451	25.5556
PE(38:6p)	748.528	C43H74NO7P	Glycerophosphoethanolamine	HMDB0005780		25.2246	25.0823	25.9565	24.4034	25.1993	25.1194	24.8282	25.0791	24.8363	25.2941	24.7402	25.3747	25.7637	24.0148	24.7041	25.8835	25.1575	25.1458	25.6489	26.0755	24.8309	25.1113	25.2121	25.179	25.383	24.9585	25.2752	25.537	24.7382	25.6766	24.6281	25.1609	24.9358	26.7081	24.7963	25.6931	25.6498	26.0843	24.9976	26.5583	25.4286	25.3041	24.9851	25.8559
SM(d34:3)_SM(d18:2/16:1)	699.544	C39H75N2O6P	Sphingomyelin			18.7994	19.2644	19.2518	19.0903	18.6697	19.0885	19.1184	18.7321	18.7263	19.0679	19.1017	19.2265	18.5533	18.4282	18.5264	19.22	18.8769	18.602	18.9415	18.3968	18.5538	19.087	19.3343	18.8588	19.2457	19.2067	17.548	18.1559	18.2689	19.1337	18.2206	19.0555	19.9596	19.3882	19.8777	18.48	19.7501	18.9249	19.3702	19.865	18.875	19.4979	18.2052	19.4565
PC(33:3)_PC(15:0/18:3)	742.538	C41H76NO8P	Glycerophosphocholine	HMDB0007941		20.4434	20.7922	20.6866	20.4738	20.4802	19.4409	19.712	20.2893	19.6267	20.0987	18.8628	19.9602	20.3098	19.9278	19.9567	20.3628	19.902	20.9409	20.7896	20.8708	20.5557	20.4145	20.9452	20.0698	19.7458	19.9238	20.0171	19.2238	19.9771	21.9968	19.2447	20.2265	20.2696	20.795	20.3849	19.3544	20.3678	19.8853	20.489	20.5999	20.3878	21.2312	20.7355	21.4562
TG(36:0)_TG(12:0/12:0/12:0)	656.582	C39H74O6	Triacylglycerol	HMDB0011188		20.7114	20.5136	19.9611	20.7028	20.7621	19.9978	20.0029	20.0603	20.6766	20.1226	21.0256	19.9601	19.8998	19.9709	20.2423	22.6568	23.0521	21.0711	22.5015	22.4081	20.2481	20.1821	21.726	22.6016	22.6222	21.7144	22.6916	21.7638	21.7709	22.6232	21.7851	20.1076	21.1774	21.112	21.0496	21.1715	20.1302	20.0526	20.2704	20.6295	19.8444	20.8616	20.7337	20.152
PE(34:2p)	700.528	C39H74NO7P	Glycerophosphoethanolamine	HMDB0011343		24.0789	23.8569	24.9143	23.4148	23.7537	24.0535	23.2323	24.3111	23.6789	23.4066	22.8848	23.9127	25.3339	23.4527	23.7852	24.2222	23.7222	23.9588	24.3725	24.6242	23.5754	23.176	24.4025	23.7337	23.9112	23.47	23.8408	23.1821	22.9784	24.5877	23.5021	23.0821	24.1875	24.3955	24.0376	23.4795	24.3213	24.0524	23.7112	24.5707	24.9289	24.3765	24.1283	25.0241
PC(31:0)	720.554	C39H78NO8P	Glycerophosphocholine	HMDB0007967	C00157	23.4098	23.3194	23.7176	22.5919	23.3829	22.3761	23.2491	23.2067	22.2968	23.466	23.211	23.0655	22.881	22.4693	22.6969	23.3357	23.6436	23.4906	23.8738	23.8643	23.0826	23.5144	23.4228	23.4345	22.8604	22.6707	23.2782	22.9729	22.5374	24.4886	22.6803	23.2002	23.8586	23.5505	23.7818	22.4303	23.5737	23.0423	23.7799	24.6563	24.7428	24.0646	23.2933	24.0738
PE(34:0)_PE(18:0/16:0)	720.554	C39H78NO8P	Glycerophosphoethanolamine	HMDB0008925		23.4098	23.3194	23.7182	22.5919	23.3829	22.3761	23.2491	23.2067	22.2968	23.4637	23.211	23.0655	22.881	22.4693	22.6969	23.3357	23.6436	23.4906	23.8738	23.8643	23.0826	23.5144	23.4228	23.4345	22.8604	22.6707	23.2782	22.9729	22.5561	24.4938	22.688	23.2002	23.8586	23.5635	23.7818	22.4303	23.5744	23.0423	23.7799	24.6563	24.7442	24.0653	23.2933	24.0738
PE(36:4p)	724.528	C41H74NO7P	Glycerophosphoethanolamine	HMDB0011352		24.8364	25.4058	26.785	24.8785	25.3865	24.6057	25.0496	25.5819	25.5565	25.8369	25.397	25.369	26.5508	24.9171	25.3822	25.8313	25.4685	25.7429	26.2533	26.411	25.4938	24.9052	25.2441	25.1473	25.1326	25.0988	25.5488	25.3899	24.9388	26.1211	25.2183	25.366	25.4101	27.3298	25.7086	25.7753	26.3859	26.1162	25.3758	27.0796	26.727	25.2101	25.8663	26.4631
TG(62:2)_TG(16:0/22:2/24:0)	1016.96	C65H122O6	Triacylglycerol	HMDB0044393		21.1517	24.0268	21.5321	21.3151	21.4585	22.2087	21.0769	21.401	21.0971	21.3749	21.0041	21.1264	21.2309	21.0414	23.2115	20.5313	20.1315	20.6693	21.2383	21.3543	21.6242	21.0465	20.5047	19.5972	19.807	20.9799	20.0741	19.5462	19.5689	21.2034	20.3015	21.4696	21.4819	21.9302	21.1712	21.6914	21.4878	21.5819	21.519	21.5825	21.5588	22.3512	22.4331	21.3695
PE(33:2)_PE(17:1/16:1)	702.507	C38H72NO8P	Glycerophosphoethanolamine	LMGP02010522		22.5714	23.0878	20.8734	21.0164	21.0633	21.0452	21.8606	22.4795	22.7986	19.7401	23.1045	21.935	22.6338	23.0412	21.8351	21.9397	20.0883	20.2368	20.8973	19.0461	21.9515	21.9045	21.7318	21.8509	22.3645	20.8652	19.5961	20.6705	21.1863	21.0013	20.1564	19.5727	22.7131	22.7204	22.163	23.4348	22.751	23.4952	21.821	22.1128	22.6328	21.9094	21.9212	22.1753
PE(35:2p)_PE(18:1p/17:1)	714.543	C40H76NO7P	Glycerophosphoethanolamine			20.6982	20.3864	21.0713	20.3771	20.44	21.3736	20.3029	21.0786	20.806	20.7256	19.9038	21.2778	22.715	19.9164	20.2364	21.7605	19.6734	21.5671	20.2834	20.9224	20.3826	19.6366	20.7256	20.5968	20.3244	20.2146	20.3888	20.6563	20.5921	21.0378	20.3452	20.5052	21.0324	21.271	21.1343	20.2909	21.4806	21.0453	20.397	21.7432	21.5871	20.8816	21.1208	21.5743
TG(47:0)_TG(14:0/16:0/17:0)	810.755	C50H96O6	Triacylglycerol	HMDB0103956		24.8163	26.4256	25.6334	24.7823	25.4652	24.8408	24.7823	24.826	24.6053	25.3471	24.6949	24.8084	24.6759	24.6136	25.2812	23.9004	24.9003	24.8931	23.8541	23.7928	26.5816	24.945	24.5329	23.5792	23.5855	24.5445	23.4778	23.6608	23.9375	25.817	23.7764	25.3135	24.7527	24.9321	24.7879	24.7277	24.8646	24.9689	25.6319	25.0162	26.1539	24.9828	26.6858	26.0218
SM(d43:2)	827.7	C48H95N2O6P	Sphingomyelin	LMSP03010083		23.6762	22.0264	23.1746	23.1806	23.1532	22.1213	24.5098	22.7909	24.4595	23.9272	22.954	25.083	23.6385	21.4473	21.7229	23.2531	23.2803	24.6652	22.4847	23.2442	22.8455	23.0033	22.5797	21.036	23.3607	23.2743	23.3285	23.1236	22.3965	23.8481	22.7632	22.4998	24.0773	23.3756	23.9575	23.2073	24.3573	23.5402	23.4249	25.3324	24.8938	23.8529	22.6782	23.6357
9(S)-HODE(Alpha-dimorphecolic acid)	295.228	C18H32O3	Fatty acid	HMDB0004670	C14767	21.6467	20.9035	20.1706	21.58	20.3546	20.6935	20.8289	21.2607	20.4089	19.9079	21.3621	20.3112	20.5864	21.8235	21.7355	20.8286	20.9186	21.0105	21.4187	21.6965	20.621	21.2733	21.4134	20.7335	21.5072	20.8698	20.5325	21.8304	20.2244	19.852	20.3352	21.0588	20.6476	19.6164	20.4694	19.8894	20.2197	20.3974	20.4487	20.9088	20.711	20.5918	21.0522	20.4913
PC(34:5)	752.522	C42H74NO8P	Glycerophosphocholine			20.156	21.9661	22.3742	20.7018	21.6211	19.7651	19.7566	20.3479	19.9259	21.3709	18.7432	20.4146	20.4149	20.9833	19.8646	21.0595	20.1144	20.8193	22.1336	21.7111	21.5969	20.9243	20.7836	20.6362	20.1797	20.4164	21.1988	19.8481	21.6444	21.945	19.8515	22.1763	20.2687	22.6522	19.7037	20.9316	21.588	21.6417	21.224	22.1932	19.842	20.4167	21.1303	20.9139
DG(34:0)_DG(18:0/16:0)	614.572	C37H72O5	Diacylglycerol	HMDB0007156	C00165	23.3389	23.4779	23.8033	22.9319	23.9151	23.6581	23.3476	23.5544	23.9617	23.7564	23.4695	23.7505	23.3679	23.5707	22.6146	24.265	24.0728	24.7842	24.0716	23.8609	23.9952	23.7737	23.6352	23.9325	23.9053	24.4046	23.9559	24.2763	24.1776	23.9719	24.166	23.656	25.5478	25.8486	25.2178	25.4386	25.0723	25.7167	24.582	25.5819	25.2295	25.8087	25.6084	25.7193
TG(57:2)_TG(15:0/18:1/24:1)	946.88	C60H112O6	Triacylglycerol	HMDB0043234		26.0509	28.9228	27.305	26.7037	27.2359	26.8888	27.2679	26.1976	26.5334	26.9495	25.8097	26.5586	26.0976	26.7279	28.2661	28.3998	28.5835	28.3661	28.2024	27.3185	28.4459	26.9764	28.5323	27.6878	28.3724	29.1031	28.0283	28.593	27.9587	29.8226	28.8389	27.1267	26.5774	27.1033	26.5732	26.6543	27.1806	26.8457	27.1477	26.8072	27.9858	26.7936	27.4841	26.4421
PE(38:3p)	754.575	C43H80NO7P	Glycerophosphoethanolamine			21.5482	21.9643	22.2979	20.8106	20.8723	21.3544	21.1102	21.5889	21.6454	21.2766	20.7201	21.5078	22.7368	20.8506	20.9761	21.7666	21.4402	22.2087	21.7495	21.9129	21.1323	20.7933	21.6113	21.2594	21.3259	21.5906	21.3612	21.5229	21.4201	21.9246	21.057	21.048	21.9878	22.4635	21.9306	21.4944	22.064	21.7549	21.4656	23.0694	22.2427	21.8828	21.4427	22.3887
PE(40:6p)	776.559	C45H78NO7P	Glycerophosphoethanolamine	HMDB0011394		25.1894	24.9261	25.7712	24.2647	25.0341	25.2067	24.8101	24.8529	25.042	24.9177	24.7872	25.4056	25.8272	23.6814	24.3557	25.98	24.9853	25.2731	25.4927	25.9152	24.7247	24.9621	25.13	24.9086	25.2294	24.8709	25.3611	25.4848	24.9753	25.3333	24.4737	25.2563	25.1171	26.5638	25.1129	25.615	25.764	25.7684	24.7748	26.702	24.7916	25.0609	25.025	25.5964
SM(d34:4)	697.528	C39H73N2O6P	Sphingomyelin			23.9275	24.1342	24.0647	23.2459	23.953	23.4869	23.5783	23.805	23.7047	23.9927	23.5148	24.0841	23.5257	22.9697	23.5794	23.9661	24.0042	23.6077	24.0482	23.8828	23.4546	23.9314	24.6839	23.9834	24.1528	24.0606	23.5271	23.7956	22.9001	24.0046	23.4769	23.6461	23.5162	23.971	23.6732	23.3065	24.6251	24.0843	24.2538	25.0614	23.5886	24.5765	23.6487	24.2464
ChE(18:1)	668.634	C45H78O2	Cholesterol ester	HMDB0000918	C14641	26.1173	26.6847	26.0547	25.6615	26.085	25.4848	25.868	25.7406	25.9829	25.7842	26.1034	25.8673	25.8679	25.259	26.0755	25.6731	26.0929	25.5996	25.7929	25.8318	25.343	26.4191	26.0041	26.2065	25.6455	25.7574	25.6464	25.8702	25.3009	26.389	25.5606	26.4062	25.7679	26.7726	26.0394	25.7946	26.2861	25.6487	26.2089	26.8782	26.4691	25.9339	25.6345	26.0262
TG(62:4)_TG(16:0/22:4/24:0)	1012.93	C65H118O6	Triacylglycerol	HMDB0044421		17.9085	22.3466	20.6463	19.7036	20.0408	19.687	18.7196	18.5129	18.9016	19.7826	18.8552	19.2351	18.9095	18.7991	21.041	19.8116	18.7954	19.7362	20.5115	18.8141	20.5262	19.684	19.2566	19.0817	18.2108	19.0634	19.8891	18.8198	18.4608	20.3348	19.6398	20.5941	20.3421	20.8122	19.6891	20.6594	20.5663	19.9733	20.2493	20.3629	19.8223	19.3285	21.1572	19.8736
PE(38:6)_PE(18:1/20:5)	764.522	C43H74NO8P	Glycerophosphoethanolamine	HMDB0009454		20.0919	20.7861	20.0955	19.975	20.1128	20.0092	20.1605	20.5156	20.0947	19.9359	19.6756	19.8926	19.7514	20.5822	21.0796	20.3322	20.0493	20.1417	20.2006	19.1849	20.2982	20.3183	20.4247	19.148	18.5471	20.3004	20.2984	18.8571	18.7082	20.761	19.146	18.9157	20.4129	21.1705	20.1755	20.4274	20.3388	20.2295	20.0418	20.3881	20.2872	19.86	21.5397	20.8141
TG(38:0)_TG(12:0/12:0/14:0)	684.614	C41H78O6	Triacylglycerol	HMDB0094966		21.2824	22.1122	21.6445	21.6479	21.745	21.2371	21.0541	21.3924	21.7345	21.3539	21.4504	20.8899	21.2418	21.7473	21.2809	22.5399	22.7899	20.906	22.8722	22.5501	22.674	21.8376	22.8437	22.5813	22.6129	22.6608	22.6014	22.623	22.7326	22.7306	22.6617	21.5308	21.7555	21.6704	21.465	21.7558	21.496	21.5683	21.6211	21.6504	21.6916	22.0987	22.6568	22.0459
ChE(20:5)	688.603	C47H74O2	Cholesterol ester	HMDB0006731	C02530	24.0329	24.2108	26.389	23.7111	24.8372	23.3297	24.3619	22.0994	23.6553	24.4477	23.4901	24.0001	23.4188	23.1798	22.145	24.9959	23.4439	23.9957	24.5552	25.1111	23.926	24.9495	23.6026	25.0145	23.5103	23.625	24.4511	24.8898	25.8472	24.3993	24.4579	25.7404	23.3836	27.3949	23.3573	26.0411	24.9252	25.1559	24.3874	26.5965	23.3597	23.0381	23.7543	24.2383
PC(33:2)	744.554	C41H78NO8P	Glycerophosphocholine	HMDB0007940	C00157	27.3292	26.6993	27.2512	26.3698	26.9429	26.3676	26.5005	27.0723	26.3457	26.5643	26.0054	26.8532	26.8827	26.1528	26.9364	26.797	27.1123	27.1059	27.059	26.9061	26.5402	27.0039	27.052	26.5653	26.3758	25.8344	26.6484	26.0132	25.9132	27.658	25.9296	26.0751	26.8911	26.6172	26.6961	25.6616	27.0033	26.7867	27.0769	27.3708	27.2084	27.7332	26.7235	27.4648
SM(d32:0)_SM(d18:0/14:0)	677.559	C37H77N2O6P	Sphingomyelin	HMDB0012085	C00550	21.289	21.8301	21.5547	21.0125	21.1012	20.6141	21.4609	21.3628	21.5107	21.429	21.1244	21.9213	20.9698	20.6032	20.8226	21.0885	21.5033	21.1464	21.3588	21.3496	20.8629	21.7857	21.8945	21.5092	21.906	21.7973	20.7466	21.0359	21.0875	21.6339	20.7437	21.4031	22.4928	21.5928	22.4087	20.6714	22.419	21.642	21.6872	22.4897	21.4005	22.2573	20.3631	21.9257
TG(58:8)_TG(18:1/18:2/22:5)	948.801	C61H102O6	Triacylglycerol	HMDB0050013		22.6971	27.9411	26.7344	23.6697	26.359	25.8942	25.7477	24.2044	25.167	26.1519	24.6886	26.5456	25.3599	26.0969	24.8004	24.812	24.3207	24.3141	24.9928	23.507	27.0509	26.8377	23.0689	24.0212	22.737	23.8509	27.0442	25.8395	24.1698	24.8531	23.3998	27.347	23.0589	27.1273	25.4498	27.3264	26.8366	23.8552	26.0745	26.1137	24.419	24.5985	25.7561	24.0664
SM(d32:2)	673.528	C37H73N2O6P	Sphingomyelin	HMDB0240612		23.1456	23.2961	23.2444	22.248	23.4565	22.9541	22.8208	22.7286	22.8054	23.0836	22.9772	22.9815	22.6852	22.6352	22.7064	22.6125	23.3044	22.8382	23.739	23.5979	22.4476	23.0994	23.6361	23.5859	22.7924	22.7087	22.5249	22.7262	22.4909	23.5761	22.0151	23.5993	22.7141	23.6061	22.5154	22.7454	23.6782	23.6827	23.457	24.072	22.7951	23.492	23.1515	23.5332
LPE(18:1)	480.308	C23H46NO7P	Lysoglycerophosphocholine	HMDB0011505		20.8412	22.0105	20.6676	20.5774	20.9352	21.6449	20.1946	21.4254	20.8985	20.6555	20.5088	20.1585	21.7194	21.6232	21.5671	20.6119	20.7172	20.162	20.7983	19.9878	21.2293	20.7186	22.5105	20.7585	20.3309	21.2349	20.8442	19.5617	19.7382	22.0344	20.1489	20.1116	21.8672	21.7654	21.7729	21.9211	21.258	20.8422	20.8921	21.0237	21.8007	21.5623	22.3152	22.1391
DG(36:0)_DG(18:0/18:0)	642.603	C39H76O5	Diacylglycerol	HMDB0007158		23.1413	23.2827	23.539	22.8662	23.5931	23.4627	23.1848	23.5455	23.6159	23.6924	23.261	23.5296	23.26	23.2336	22.5347	23.828	23.7862	24.7087	23.8417	23.8297	23.646	23.4134	23.191	23.7176	23.5299	24.0536	23.6685	23.7568	23.9004	23.7663	23.8657	23.2912	25.2137	25.2454	24.6953	24.8979	24.7102	25.326	24.1161	25.251	24.9482	25.2458	25.102	25.1216
SM(d43:5)	821.653	C48H89N2O6P	Sphingomyelin			23.6845	22.8218	23.4416	23.301	23.6217	22.4805	23.6877	22.3434	23.4318	23.1511	23.3642	23.5466	22.7285	21.7527	22.0139	23.2229	23.6383	23.7041	23.029	23.0627	22.1825	23.2008	23.4704	23.1061	22.4216	22.8936	23.4272	23.2113	21.8575	22.9932	23.1058	22.8454	23.7271	23.4414	23.5461	23.1775	23.5715	23.3233	23.1446	24.6392	23.5497	23.3429	22.0715	23.4317
CerG2(d34:2)_LacCer(d18:2/16:0)	860.609	C46H85NO13	Neutral glycosphingolipid			21.2667	20.7446	20.5713	21.2983	20.6401	20.9614	20.8054	20.6331	20.5308	20.4085	21.0393	20.4811	20.4178	20.8217	20.6795	21.3234	21.5973	20.6411	21.1804	20.9803	20.0446	20.9087	21.6093	21.2642	20.8675	20.9525	21.5495	20.8835	21.35	21.1565	21.3787	20.8631	19.3822	20.9144	19.5058	20.9429	20.5744	20.8309	20.6448	20.7768	20.7789	21.0574	19.993	20.8524
SM(d39:1)	773.653	C44H89N2O6P	Sphingomyelin	LMSP03010065		26.8712	26.0439	26.4379	25.8749	26.3499	26.0219	26.134	25.9411	25.6604	26.417	25.8448	26.649	26.0141	24.9418	26.0413	26.2871	26.3016	26.4823	26.1606	26.0507	25.7876	26.0264	26.5346	25.9458	26.5355	26.2047	25.8483	26.0395	25.5045	26.2561	26.1333	25.8644	25.3957	26.187	25.2584	25.8813	26.8969	26.5567	26.6512	27.1325	26.429	26.5917	26.1212	26.7044
TG(59:3)_TG(22:1/15:0/22:2)	972.895	C62H114O6	Triacylglycerol	HMDB0051432		24.692	27.7011	25.9641	25.7557	25.7295	26.7038	26.0721	25.1437	25.6179	25.6704	24.3355	25.3913	25.3994	25.6967	27.3976	27.599	27.3445	27.5339	27.126	26.2526	26.9011	25.8242	27.4937	26.5455	27.1064	27.6386	27.2488	27.2409	27.4145	28.2562	27.6728	25.8616	25.6898	26.1487	25.5566	26.028	25.9722	25.568	25.6449	25.4643	27.5084	25.5141	26.4232	24.7803
SM(d35:4)	711.544	C40H75N2O6P	Sphingomyelin			23.6172	22.9462	23.2809	22.8811	23.3969	22.6934	23.3166	23.0089	22.8866	23.0939	23.3268	23.6751	23.135	22.1243	22.787	23.5208	23.7288	23.2582	23.6529	23.4902	22.5548	23.2634	23.7104	23.2218	23.2415	23.0476	23.3562	23.0739	22.2376	23.5993	22.9614	22.8108	23.1769	23.3305	23.106	22.7226	23.7969	23.1675	23.5753	24.5676	23.4089	23.8701	22.7713	23.6695
PC(39:3)_PC(18:2/21:1)	826.632	C47H88NO8P	Glycerophosphocholine			20.6508	22.8527	21.6862	21.0519	21.294	20.4472	21.5937	20.984	20.9591	21.6536	21.0151	21.4725	21.457	21.6055	20.9926	21.4204	22.013	21.4491	21.7047	20.8379	21.5453	21.4489	20.739	21.3763	20.762	20.3925	21.6875	22.0388	21.959	22.0848	21.3361	21.9045	22.0296	22.4411	21.665	21.8461	21.8739	21.4617	21.7957	22.3767	22.926	21.6358	21.6366	21.172
PE(40:2)_PE(18:1/22:1)	800.616	C45H86NO8P	Glycerophosphoethanolamine	HMDB0009521		25.3331	25.6527	25.3751	25.0427	25.3501	25.2442	25.1524	25.5243	24.9223	25.1224	25.2659	25.398	25.5005	24.7699	25.2313	25.5914	25.7922	25.3929	25.8381	25.1437	25.1135	25.0682	25.6033	25.1863	24.8432	24.2766	25.619	25.2085	25.2573	25.991	24.8665	25.0386	25.7849	25.8987	25.3888	25.2198	25.2972	24.998	24.9275	26.1071	26.7215	25.7455	25.3798	25.3907
PC(37:2)_PC(37:2)mixture	800.616	C45H86NO8P	Glycerophosphocholine	HMDB0008592		25.3331	25.6527	25.3751	25.0427	25.3499	25.2442	25.1524	25.5243	24.9223	25.1224	25.2659	25.3953	25.5005	24.7699	25.2202	25.5914	25.7922	25.3929	25.8381	25.1437	25.1135	25.0682	25.6033	25.1863	24.8432	24.2766	25.619	25.2061	25.2573	25.991	24.8665	25.0386	25.7849	25.8987	25.3888	25.2198	25.2972	24.9946	24.9275	26.1071	26.7215	25.7455	25.3744	25.3907
PE(38:6p)_PE(18:1p/20:5)	748.528	C43H74NO7P	Glycerophosphoethanolamine	HMDB0011420		21.4254	21.2715	24.0108	20.2091	23.2416	20.7972	20.6895	21.225	22.0128	21.1568	21.3653	22.9213	23.8773	20.7414	21.3307	23.3588	21.4286	21.8315	22.3452	23.5824	21.5587	21.3428	21.8871	21.6386	21.6201	20.6485	23.5121	22.8625	22.8412	22.5026	21.6635	23.289	21.7769	25.1611	22.6466	23.1363	22.2731	23.6318	20.9243	24.9737	22.1855	21.8701	21.7582	22.3973
TG(50:0)_TG(18:0/16:0/16:0)	852.801	C53H102O6	Triacylglycerol	HMDB0108576		26.8809	30.9587	28.997	27.294	28.4748	27.7328	27.2234	27.3582	27.2337	28.5407	26.9632	27.2449	27.4616	27.1998	28.6817	27.689	27.9432	27.8586	27.6861	27.1076	30.5979	28.0618	29.4117	27.3012	27.6979	28.7677	27.1522	27.4802	27.7084	29.4323	28.0228	28.6831	29.0155	29.2505	28.4985	28.9508	28.6966	29.1791	28.8081	28.9844	30.4061	29.0821	30.6837	29.3198
PE(33:1)_PE(17:1/16:0)	704.522	C38H74NO8P	Glycerophosphoethanolamine	LMGP02010567		20.7378	22.8894	22.1124	20.6545	22.4496	20.5751	21.0356	20.9987	20.3089	21.835	20.1023	20.1053	20.947	20.8018	20.9012	20.8267	21.7017	21.1375	22.1452	21.8755	21.976	22.2442	22.5924	21.5028	21.201	21.5491	20.9599	20.9243	20.3311	23.0451	20.2505	22.1997	22.5557	21.559	21.496	20.4291	21.5722	21.6811	22.7769	22.5715	21.6307	22.2831	21.7932	22.8574
PE(40:7p)	774.543	C45H76NO7P	Glycerophosphoethanolamine	HMDB0011460		24.2266	24.024	24.7114	22.8508	24.2537	23.9303	23.7937	23.7391	24.0526	24.0073	23.8469	24.2866	24.7286	22.9169	23.5915	24.916	24.2961	23.839	24.7278	25.2333	23.8396	23.8018	24.1727	23.9532	24.1785	23.3616	24.5259	24.5789	23.2486	24.6595	23.6583	24.1515	24.3355	25.5826	24.302	24.5854	24.4675	24.7444	23.7105	25.0304	23.8351	24.3563	23.7274	24.6553
PE(40:4p)_PE(P-20:0/20:4)	780.59	C45H82NO7P	Glycerophosphoethanolamine	LMGP02030085		22.4055	22.5526	23.076	21.7586	22.1753	21.3432	21.44	21.6405	22.0027	22.1356	22.7222	21.3626	21.9594	21.7019	22.6062	22.5751	22.8389	21.8388	23.0012	22.8598	20.9811	22.395	22.119	22.3924	22.2569	22.1623	22.616	22.0341	21.2798	22.5429	21.7229	22.3584	23.3891	23.679	23.3956	22.4937	22.8661	22.496	22.296	23.4815	22.4191	22.1478	22.7181	22.8715
TG(49:0)_TG(16:0/16:0/17:0)	838.786	C52H100O6	Triacylglycerol	HMDB0104223		24.9769	27.1036	25.8538	24.8691	25.6452	24.9931	24.9113	24.9687	24.6327	25.4847	25.4375	24.8492	24.9465	24.7247	25.6461	24.3976	26.2002	25.1588	24.1584	23.9755	27.3043	25.1088	25.429	23.7828	24.1088	24.8848	23.725	23.9078	24.4529	26.4112	24.1954	25.5262	25.4293	25.1736	25.2011	25.084	25.1602	25.3237	25.6726	25.443	28.4172	25.1508	26.9066	26.2826
PC(35:2)	772.585	C43H82NO8P	Glycerophosphocholine			26.58	25.2655	26.022	25.4895	25.9544	25.2633	25.9863	26.8839	25.9839	25.8969	26.5667	26.851	27.152	25.1447	25.2059	26.5922	27.0774	26.9265	26.1939	26.2659	25.9907	25.6293	25.6979	25.1242	26.1308	25.0439	26.171	25.9673	26.4983	27.7277	25.2741	25.6519	27.1786	26.4958	26.5503	25.7619	26.7088	26.211	25.7246	27.7481	28.5248	27.0819	26.0044	26.433
13(S)-HODE(13S-hydroxyoctadecadienoic acid)	295.228	C18H32O3	Fatty acid	HMDB0061708	C14762	22.26	21.4613	21.0395	22.1756	21.0835	21.7273	21.264	21.2834	21.2158	20.7579	22.4358	20.8628	20.9004	21.8169	21.7286	21.6562	21.6315	21.1392	22.1067	21.725	21.1538	21.6771	22.2067	21.5447	21.5705	21.0269	21.1899	21.9926	20.428	20.4899	20.8065	21.6109	21.778	20.2114	21.4484	20.5369	20.7671	21.1014	20.8896	20.8522	20.8318	21.3364	21.2819	20.9427
WE(22:3)	352.321	C22H38O2	Wax monoester			20.8462	20.5411	20.199	19.8551	21.5527	20.9116	20.3168	20.8702	20.336	21.631	21.2513	21.9168	23.0701	20.5543	22.7866	20.2516	20.5225	20.8359	20.3981	21.3312	20.8679	20.5678	20.2751	20.1207	21.1863	20.4751	21.378	21.0761	20.7699	21.4407	20.7571	20.2638	21.8719	22.2622	22.0792	23.0275	21.289	21.3494	22.7203	21.7309	21.989	20.4774	22.0772	20.8884
TG(53:3)_TG(17:1/18:1/18:1)	888.801	C56H102O6	Triacylglycerol	LMGL03010161		26.1179	29.1714	27.1781	26.9391	26.8146	26.6515	27.5916	26.3759	26.529	27.5559	26.7371	27.2862	26.6684	26.5761	28.134	27.4255	27.4212	27.1601	26.4601	25.5174	28.3823	27.0359	26.4959	25.5964	26.2562	26.5011	26.8435	26.7787	27.0261	28.4458	26.6974	27.4467	27.5063	27.654	27.4306	27.2573	27.7045	26.9663	27.1739	27.607	29.3902	27.0587	27.5879	26.5655
TG(28:0)_TG(8:0/10:0/10:0)	544.457	C31H58O6	Triacylglycerol	HMDB0072044		20.3579	19.8199	20.4205	20.2792	20.3093	20.5517	20.3687	20.4894	20.3038	20.3749	20.473	20.4963	20.4958	20.3712	20.6077	20.485	20.7156	19.4461	20.8059	20.1397	20.1843	20.0868	20.7591	20.7843	20.2662	20.6014	20.7327	20.4416	20.6292	20.7471	20.5847	20.3134	19.7969	20.1566	20.3395	19.9916	20.415	19.769	19.9902	20.5162	19.8559	19.7453	19.5723	19.8916
PC(39:2)_PC(18:1/21:1)	828.648	C47H90NO8P	Glycerophosphocholine			18.4699	19.2109	19.4291	18.5822	18.5069	18.5452	18.5156	18.3061	18.4523	18.3594	18.2802	18.9327	18.694	17.6785	18.8213	18.2555	18.6894	18.926	19.3423	18.4636	17.2335	17.8569	19.3965	18.6672	17.6315	17.8947	18.3506	18.3945	18.2529	19.1884	18.184	18.4771	18.0489	19.4188	18.1697	18.6529	18.9832	18.2858	18.1509	19.7312	17.7392	19.4801	18.2989	18.7349
Dodecanoic acid(FFA(12:0)	199.17	C12H24O2	Fatty acid	HMDB0000638	C02679	26.9304	26.6881	26.4693	26.0518	26.7641	26.8489	26.8745	26.8505	25.8566	26.0506	26.4672	26.0895	26.2868	26.6146	26.7757	26.8101	26.1745	26.1243	26.1413	26.4329	26.1181	26.13	25.9706	26.0517	26.7222	26.8814	25.8074	26.3395	26.7253	26.2723	26.4384	26.6984	25.9999	25.1688	25.6572	25.3252	26.5841	25.7857	26.2888	26.4549	25.7906	26.2603	25.5778	26.5312
SM(d34:0(OH))	721.585	C39H81N2O7P	Sphingomyelin			22.2726	22.3958	22.1532	21.6019	22.2924	22.1995	21.9461	21.7634	21.5716	21.5059	22.1717	21.808	22.1215	21.3995	21.3037	22.2363	22.1592	21.4557	22.2776	21.9657	20.9345	22.1298	22.4928	22.1612	22.0322	21.9709	21.906	21.9231	21.3801	22.0139	22.0107	21.3117	23.1622	22.8734	23.1138	21.862	22.1204	22.1167	21.6116	22.9128	21.5419	22.118	21.6555	22.3433
PC(39:5)	822.601	C47H84NO8P	Glycerophosphocholine	LMGP01010656		23.9138	23.7936	24.0408	23.0002	23.6985	22.7562	23.4709	23.2563	23.2575	23.6886	23.9574	23.5858	24.075	23.6767	22.8513	24.013	24.3257	23.6883	24.3418	23.9955	23.5107	23.7629	23.013	23.5408	23.1306	22.9135	23.8603	24.1245	24.1816	25.0405	23.5613	23.7937	24.2876	24.9335	24.0253	23.8236	24.4646	23.7466	23.4287	25.4696	24.8331	23.6821	23.7127	23.6327
PE(38:6)_PE(18:3/20:3)	764.522	C43H74NO8P	Glycerophosphoethanolamine			16.907	17.5103	17.6117	17.1968	17.6349	16.4268	15.2758	17.6282	14.0435	14.1517	16.4941	16.6956	16.2352	15.2445	17.2074	16.6712	17.0455	16.9719	17.1824	17.0363	17.4977	15.5759	17.1358	16.773	17.2869	16.6224	14.1287	16.9524	14.0257	18.484	16.8956	14.2753	16.9366	17.0034	17.4199	16.8294	16.3768	17.0487	16.6892	16.0089	15.9195	17.9634	16.1577	18.3959
TG(51:2)_TG(15:0/18:1/18:1)	862.786	C54H100O6	Triacylglycerol	HMDB0043229		20.224	23.3591	20.9083	20.8597	21.0399	21.1061	21.5993	20.7006	20.8776	21.1558	20.2053	21.0552	19.9199	21.0619	22.2102	20.9537	21.1805	20.1204	20.8455	19.8389	23.2624	21.7433	21.2477	20.0231	21.0787	21.694	20.7882	21.2157	21.5562	22.9945	19.6535	22.3353	22.1515	21.2046	21.4815	21.6159	21.6017	21.1574	21.9031	20.6078	23.4345	21.3531	22.9009	21.0797
TG(47:2)_TG(14:0/15:0/18:2)	806.723	C50H92O6	Triacylglycerol	HMDB0043227		24.3104	25.5721	24.8713	24.4272	25.0893	24.4705	24.2152	24.1525	24.0006	24.8625	24.1322	24.2766	24.1008	24.2914	25.0441	24.281	24.2944	24.7592	24.2771	23.8573	25.554	24.2426	24.2774	23.6968	23.8093	24.3032	23.8542	23.7995	24.5393	25.8757	23.9834	25.1312	24.521	24.3675	24.2533	24.4773	24.5944	24.8764	25.0313	24.5517	24.9412	24.5797	25.5911	24.9436
PC(28:0)_PC(14:0/14:0)	678.507	C36H72NO8P	Glycerophosphocholine	HMDB0007866		17.4823	20.6085	20.6784	19.8238	21.1073	20.0446	18.1313	19.2381	19.9907	20.6572	20.1576	18.9997	20.0649	18.8523	16.9923	19.4903	19.3277	19.1762	20.4045	20.7891	19.9304	19.9988	21.1445	19.9565	20.0509	19.9382	18.5117	18.4975	20.5405	21.9718	18.2827	20.5547	21.7426	19.8621	19.1796	19.6825	20.6378	20.1203	21.4371	20.9865	20.4866	21.4307	20.7939	22.6237
TG(55:2)_TG(19:0/18:1/18:1)/TG(19:0/18:0/18:2)	918.848	C58H108O6	Triacylglycerol	LMGL03010377		24.8771	26.7789	26.0426	25.4425	25.974	25.6014	25.3124	24.7662	23.7396	25.7852	24.7421	25.1196	24.867	25.2684	25.9968	26.6165	26.3943	26.361	26.108	25.396	27.1395	25.7823	26.9043	26.1555	26.4178	27.3053	25.5191	26.2269	26.3743	27.713	26.6949	25.8478	25.2186	23.5989	24.8109	25.0189	25.427	25.2729	25.8928	24.7503	26.0949	25.2625	26.5381	25.2091
TG(58:4)_TG(14:0/20:4/24:0)	956.864	C61H110O6	Triacylglycerol	HMDB0042637		22.4201	26.5801	24.5604	22.8073	19.7768	19.7856	23.0611	22.3068	23.0853	22.9905	21.943	23.0087	22.393	22.6559	25.1893	20.4999	19.4394	19.774	21.2328	19.1403	23.9383	23.4241	19.6401	19.4419	17.5361	19.6554	19.3364	18.9114	22.7906	19.6838	19.3605	24.3525	19.4621	23.5943	22.941	24.1609	23.6787	18.8359	20.2685	23.6558	23.4325	19.5726	23.6531	22.6699
TG(60:3)_TG(18:1/18:1/24:1)	986.911	C63H116O6	Triacylglycerol	HMDB0049905		19.2347	23.6578	21.6182	20.1143	19.884	21.0502	20.8913	19.849	20.2263	20.8339	19.1849	19.5349	19.9895	19.3149	22.0106	19.4259	18.541	19.237	20.2536	20.3231	21.5408	19.9755	18.8319	19.5599	18.6843	20.4638	19.4698	17.9944	19.6885	19.6229	18.446	21.8203	20.6655	21.8856	20.4297	21.1545	20.9541	20.6162	20.8071	21.5485	20.9871	20.345	21.2424	19.7732
SM(d33:0)_SM(d17:0/16:0)	691.575	C38H79N2O6P	Sphingomyelin			20.0023	19.1655	19.2397	19.1499	19.0751	18.5386	19.8286	19.4898	18.8402	19.2346	19.8468	20.155	18.9454	18.5401	18.7557	19.4813	19.9368	19.5073	19.5147	19.5047	19.6379	19.6159	19.3573	19.0158	19.1499	19.3677	19.1869	19.1102	18.7094	19.9711	18.8145	19.0494	20.8028	19.6091	20.6689	18.742	20.1827	19.8509	19.5137	20.8066	19.6242	21.4066	18.1048	19.7238
PC(30:1)_PC(16:1/14:0)	704.522	C38H74NO8P	Glycerophosphocholine	HMDB0007998		20.565	22.89	22.1128	20.6551	22.4497	20.3543	20.9511	20.999	19.7645	21.8355	19.6818	19.8109	20.9473	20.749	20.9019	20.827	21.7019	20.9935	22.1016	21.8755	21.9652	22.245	22.5931	21.5034	21.201	21.5496	20.9601	20.9243	20.3321	23.0455	20.2505	22.2003	22.4977	21.5122	21.4963	19.9999	21.5374	21.4965	22.7558	22.5717	21.4584	22.2833	21.8028	22.8387
TG(53:1)_TG(15:0/22:0/16:1)	892.833	C56H106O6	Triacylglycerol	HMDB0043112		21.714	24.7982	23.6281	22.7345	22.4546	22.1858	22.9206	22.6043	21.3866	23.3568	22.5627	22.3642	21.8348	22.171	23.5974	18.9545	25.3854	23.0278	18.9835	21.7135	25.063	22.4021	20.5052	21.0761	22.2084	22.7519	20.7357	18.4192	19.954	19.9389	19.2054	22.8453	22.9787	22.6181	23.5089	21.5433	22.9796	22.2196	22.8331	23.2156	27.5889	22.8296	23.5834	23.2923
SM(d41:3)	797.653	C46H89N2O6P	Sphingomyelin	LMSP03010075		24.6463	23.6331	23.7313	24.176	24.0957	23.1775	24.1257	22.7047	23.8809	23.5843	24.2872	24.0743	22.8356	22.6963	22.3315	23.6939	24.5441	24.4211	24.0289	23.598	23.1234	24.0891	24.4262	24.1938	22.6157	23.3338	23.5317	23.7974	22.6508	23.502	23.3622	23.7001	24.4685	23.6515	24.3144	23.5771	23.9509	23.9993	24.0269	24.9023	23.7152	23.8918	22.8533	24.1677
SM(d43:1)	829.716	C48H97N2O6P	Sphingomyelin	LMSP03010027		24.5066	23.2945	23.8398	23.5724	23.5753	23.1587	24.4207	23.9399	23.7456	23.9027	23.7728	24.7015	24.1005	22.8393	23.7645	23.8007	24.1041	24.1948	23.6096	23.806	23.3971	24.0176	23.7324	23.614	24.1169	23.6415	23.7866	23.9173	23.0977	24.318	23.4878	23.4539	23.1298	24.1307	23.1557	23.2843	24.4462	23.9172	23.8398	24.8285	24.4975	24.2443	23.673	24.1242
PC(37:3)	798.601	C45H84NO8P	Glycerophosphocholine			25.8927	26.6374	26.0545	25.694	25.5371	25.3529	25.8506	25.8169	25.435	25.7626	25.3642	25.9001	26.182	25.4853	25.6353	26.2922	26.1159	26.184	26.3996	26.1118	25.7783	25.9757	25.8071	25.9121	25.6776	25.4193	26.0867	25.9187	25.5882	26.9929	25.6799	25.735	26.0592	26.4166	25.6974	25.712	26.2054	25.9236	26.0615	26.7527	26.8321	26.1414	25.8732	25.8353
Adrenic acid(FFA(22:4)	331.264	C22H36O2	Fatty acid	HMDB0002226	C16527	26.1533	25.907	25.9914	24.3511	25.4612	24.6193	25.5649	24.7786	24.5155	25.0187	26.4632	24.8973	24.5322	26.0531	25.7435	25.8288	25.507	25.7041	26.1521	26.1189	25.8874	26.5209	24.0889	25.4456	26.0354	26.4687	25.3509	25.8575	25.1882	24.9932	25.1876	25.8902	25.3108	25.0543	25.2748	24.483	25.933	25.7888	25.9127	25.5976	24.74	24.67	24.4844	24.5885
PE(36:3)_PE(18:0/18:3)	742.538	C41H76NO8P	Glycerophosphoethanolamine	HMDB0009123		19.5721	21.7913	19.6702	20.9651	20.6223	19.3711	18.1108	18.9184	18.6291	20.3336	18.2796	17.9321	17.6651	19.3838	21.6585	19.0383	18.1775	21.9753	20.3283	16.8805	20.9276	19.2901	20.299	18.5923	17.9114	20.8499	17.0102	19.0919	19.9611	22.2774	20.0437	20.902	20.8592	20.1603	19.3117	21.1355	18.9462	20.8273	20.9753	20.2795	20.9847	18.4056	21.4447	21.5436
SM(d40:2)_SM(d40:2)1	785.653	C45H89N2O6P	Sphingomyelin	HMDB0240633		26.8424	26.5218	26.8861	26.4465	26.7506	25.7887	26.7005	25.7792	26.8804	26.7447	26.2335	26.654	25.6551	24.9652	25.4046	26.4547	26.6407	26.61	26.1968	26.2504	25.5426	26.4605	27.0674	26.5059	26.1131	26.5606	26.589	26.6561	25.0259	26.1341	26.6768	26.1166	26.6806	26.5495	26.558	26.2709	27.0165	26.8065	26.5361	27.7925	26.4593	26.6467	25.5443	26.6908
Eicosadienoic acid(FFA(20:2)	307.264	C20H36O2	Fatty acid	HMDB0005060	C16525	28.1043	27.1864	26.4594	25.9393	26.8395	26.2886	27.1542	26.2147	26.4268	26.1083	27.3089	26.8687	25.6982	27.3358	27.1763	26.7667	27.1885	26.7402	27.3527	27.4131	27.2392	28.2324	25.7538	26.9994	27.5232	27.545	26.8689	27.0923	26.3743	26.1002	26.4543	26.7956	27.0681	25.8715	27.1158	26.178	26.8702	27.1965	27.2771	26.542	25.4058	25.8506	25.4888	25.9176
PE(34:3)_PE(16:1/18:2)	714.507	C39H72NO8P	Glycerophosphoethanolamine	HMDB0008961		16.6309	19.3332	18.3221	17.8586	18.4983	14.6952	18.3521	14.3522	16.9016	18.1359	16.0261	16.9091	16.7327	14.2164	17.1211	17.5918	16.4254	16.8918	17.0771	16.1533	17.9968	18.1072	17.281	15.6608	18.1019	17.9963	17.4329	15.776	14.0875	16.7196	15.6232	18.7893	16.6705	18.1046	18.7181	18.0418	17.2234	16.004	16.9656	15.369	17.9309	16.0246	19.8063	19.8463
Cer(d43:1)_Cer(d18:1/25:0)	664.66	C43H85NO3	Ceramide	HMDB0004957	C00195	22.5658	22.02	21.5969	21.5275	21.874	21.3304	22.0635	21.7759	21.4978	21.8642	21.7273	21.7281	22.1867	20.9015	21.6792	21.8917	22.0633	21.5928	21.6801	21.5859	22.2916	21.8435	21.6021	21.2358	22.2429	21.7793	21.0868	21.4842	21.5371	22.625	21.8153	21.4196	20.9484	21.5227	21.1639	21.1806	22.7422	21.919	21.9739	22.4527	22.7991	22.149	21.6861	21.9233
SM(d35:2)	715.575	C40H79N2O6P	Sphingomyelin			23.3502	22.403	22.6252	22.3577	22.7567	22.5407	22.6563	22.486	22.3625	22.4571	23.1095	22.9924	22.6858	21.8026	22.2317	22.9675	23.3452	22.8597	22.8681	23.0283	22.0334	22.7854	22.6112	22.6227	22.1093	22.0979	22.7568	22.7451	21.9238	22.9508	22.2177	22.4525	22.5594	23.0059	22.3565	22.4283	22.935	22.7458	22.4123	24.0564	23.3075	22.7317	22.3512	22.9296
DiHODE isomer2	311.223	C18H32O4	Fatty acid			19.4253	18.557	17.0439	17.8256	18.7943	18.2747	17.8895	17.4097	17.2191	19.6439	19.628	18.0588	18.9749	17.7799	17.0978	18.2719	17.3654	17.5597	17.9131	18.55	17.7119	20.7772	18.1721	17.7318	21.7994	21.3443	18.3019	19.0563	17.3246	17.0236	19.2974	18.4397	19.1054	15.6476	19.4578	16.9486	18.0121	17.7069	17.5061	17.0301	18.6054	16.6384	18.5645	17.4634
PE(42:6p)	804.59	C47H82NO7P	Glycerophosphoethanolamine	LMGP02030092		21.8268	20.9563	21.5667	19.8781	20.742	20.8858	20.4179	20.5689	20.6027	20.5763	20.8453	20.7056	20.8467	19.2193	20.4068	21.7583	21.3399	20.1446	21.4446	22.0493	19.0278	21.3118	21.303	21.4019	21.5911	21.0787	21.8198	21.1469	20.0467	21.2864	20.708	21.3203	22.0422	22.2972	21.866	21.8556	21.6309	21.3226	20.8452	21.9788	18.4098	21.2351	20.5978	21.4721
PE(38:4p)_PE(P-18:0/20:4)	752.559	C43H78NO7P	Glycerophosphoethanolamine	HMDB0011386		25.7421	26.216	27.3177	25.6493	26.3132	25.5607	25.8705	26.0488	26.5462	26.3253	26.4391	26.0966	27.2513	25.3815	25.9465	27.0546	26.5399	27.1504	27.2411	26.9339	26.1358	25.7974	26.2657	26.1425	26.0651	26.1095	26.5613	26.4915	26.3092	26.8037	25.9596	26.2789	26.4834	28.0768	26.6711	26.3823	27.1487	26.9077	26.0934	28.3556	27.0431	25.8786	26.7109	27.0442
PE(36:2p)_PE(P-18:1/18:1)	728.559	C41H78NO7P	Glycerophosphoethanolamine	HMDB0011441		15.668	16.7097	18.4979	17.4127	16.1484	16.4767	17.3004	20.0018	18.1664	16.8917	16.861	18.5014	19.4693	18.429	17.4216	18.313	16.9905	18.3217	18.544	17.9208	17.7124	16.5133	16.3869	17.1026	15.7422	17.2671	17.7084	16.2567	18.8264	19.1599	15.4776	17.9411	16.7112	20.205	16.8504	17.0988	18.8985	19.5519	16.6634	20.389	19.3456	17.8797	18.0522	19.4587
TG(48:2)_TG(16:1/14:0/18:1)	820.739	C51H94O6	Triacylglycerol	HMDB0010421		24.1765	30.435	27.5202	25.7888	19.7464	25.658	26.9427	25.4742	25.4161	27.2753	23.7149	25.4479	25.2121	26.7855	27.4559	26.0296	27.1473	25.7368	20.0107	24.4014	29.1308	27.2203	27.2258	25.9248	25.614	27.0271	25.9688	19.0282	19.1706	20.8587	19.5925	28.7447	27.3238	26.7311	26.0484	26.3043	27.3324	26.5227	28.2325	26.9564	27.5911	26.8286	20.9821	26.9025
Myristoleic acid	225.186	C14H26O2	Fatty acid	HMDB0002000	C08322	24.9931	24.9505	23.6219	22.0685	24.2394	22.5466	24.6461	24.172	24.8239	23.532	25.3323	24.204	22.2842	23.9452	23.4771	23.9014	24.923	24.3251	25.3189	24.8617	24.413	24.9989	22.7269	24.4389	23.9282	24.1697	23.358	24.5276	22.8763	24.0444	22.8248	25.3187	25.7578	23.384	25.4266	23.3492	24.7105	25.436	25.5346	25.713	23.2837	24.8242	23.2336	24.873
Cer(d32:1)_Cer(d18:1/14:0)	482.457	C30H59NO3	Ceramide	HMDB0011773	C13916	18.9151	17.258	15.5509	17.9173	16.8189	18.2019	17.552	18.9275	17.3458	17.4725	18.6418	17.0634	16.092	18.3014	17.7206	16.7204	17.3192	15.3269	18.3826	18.6384	17.9029	17.659	16.2054	16.7314	17.7166	17.9438	18.0915	17.6099	18.2968	17.0689	17.938	17.2097	17.741	16.8522	15.9484	15.9687	16.5184	17.0319	17.5577	16.9586	16.4154	16.1278	16.0721	17.2476
TG(55:1)_TG(18:0/18:1/19:0)	920.864	C58H110O6	Triacylglycerol	LMGL03010334		24.5824	27.4171	26.0233	24.879	26.0097	25.483	25.4136	24.7751	24.5954	25.8164	24.398	24.9018	24.6609	24.938	26.4998	26.2566	26.7018	26.4056	26.3476	25.3046	27.463	25.6589	27.4715	25.9853	26.5535	27.4973	25.4158	26.5974	26.2793	28.1804	26.8723	25.8628	24.6165	25.1629	24.6945	24.8302	25.1664	25.0537	26.0222	25.0508	26.9152	25.2719	26.9145	25.5313
SM(d37:1)	745.622	C42H85N2O6P	Sphingomyelin	LMSP03010055		24.737	24.0037	24.4403	24.1018	24.606	23.9411	24.1435	23.5593	23.9122	24.0816	24.1741	24.7507	23.9548	23.1815	23.0083	24.3793	24.737	24.7763	24.065	23.9715	23.8149	24.3133	24.4282	24.0333	24.3918	23.8494	24.0546	23.8999	23.7282	23.9768	24.3432	23.7228	23.6436	24.4766	23.5235	23.832	24.5842	24.3833	24.4617	25.2588	24.3708	24.1795	23.7053	24.366
Cer(d44:1)_Cer(d18:1/26:0)	678.676	C44H87NO3	Ceramide	HMDB0004955	C00195	20.8226	21.1885	20.0125	19.8724	20.2456	20.3596	20.415	19.8635	19.6577	20.3806	21.0798	20.5966	20.068	18.9573	20.7376	20.4048	20.9539	19.9742	20.6205	20.5383	20.164	20.5653	20.3931	20.295	21.2206	20.6589	20.2535	20.504	19.5502	20.8426	20.751	19.9623	17.9391	20.0669	19.314	19.82	20.6025	20.3057	20.359	20.108	20.6408	20.1051	20.1421	19.7429
PC(31:0e)	706.575	C39H80NO7P	Glycerophosphocholine			20.9023	19.4746	20.4804	17.2096	20.9107	20.3602	20.7584	21.4197	20.0089	20.3151	20.2768	20.9093	21.6404	20.2197	19.7105	21.9408	20.7805	21.7322	20.9159	21.3569	19.64	20.7035	21.3898	20.1964	20.309	18.8564	21.3322	21.133	21.1931	21.6985	19.2365	18.9819	20.4919	21.6156	20.1651	20.5824	21.4143	20.9605	20.9192	23.1407	21.357	21.9565	19.6652	21.4379
PE(40:6p)_PE(18:1p/22:5)	776.559	C45H78NO7P	Glycerophosphoethanolamine	HMDB0011458		21.9203	21.8038	22.8016	20.3289	22.9168	22.7267	21.6942	22.2161	22.0184	21.385	21.8794	22.6713	22.147	21.0127	21.8514	22.2589	23.1238	21.1994	23.7172	21.8566	20.849	22.0707	22.1971	22.269	22.2009	21.4026	21.3587	22.3068	21.1918	23.3817	21.6884	21.2569	21.8106	24.0857	22.7086	22.6186	22.3955	22.5953	21.4469	22.5674	21.1578	21.9882	21.1845	23.9115
Palmitic acid(FFA(16:0)	255.233	C16H32O2	Fatty acid	HMDB0000220	C00249	33.5535	33.128	32.7065	31.9865	32.7534	32.1026	32.9603	32.4958	32.4171	32.2487	33.1832	32.6695	31.8358	32.8169	32.8166	32.6429	32.7219	32.5972	32.9236	33.1006	33.2701	33.566	31.9572	32.524	33.3151	33.1515	32.4385	32.8982	32.4237	32.3439	32.6074	32.7294	32.5224	31.7127	32.5273	31.8343	32.6794	32.9461	32.9403	32.7732	32.1166	32.0487	31.7624	32.4024
TG(49:4)_TG(14:0/17:1/18:3)mixture	830.723	C52H92O6	Triacylglycerol	LMGL03014300		21.1305	24.91	22.7728	21.5039	22.3419	20.8911	22.0882	20.887	20.5664	22.1132	20.9021	22.1066	20.8828	21.715	23.5967	23.0414	21.4142	21.3667	22.5023	21.4213	24.7076	22.5378	22.4802	21.5574	20.6151	21.0022	21.2748	21.0586	22.1739	24.6804	22.0618	23.0872	21.7432	21.8792	21.2454	21.5679	22.2002	22.4498	22.2823	22.372	22.8819	21.7025	23.8969	22.3249
PC(37:5)_PC(15:0/22:5)	794.569	C45H80NO8P	Glycerophosphocholine	HMDB0007956		21.2381	21.7483	21.6326	19.9333	20.9743	19.8449	20.586	20.1762	20.118	20.9364	20.0738	20.5954	20.8329	21.2718	20.5088	21.357	21.0425	21.0495	21.8326	21.2877	21.0205	20.8184	19.7991	20.8881	19.9626	20.2852	21.0311	20.7668	20.9017	22.5759	20.7479	21.3227	21.8186	21.5007	21.504	20.6392	21.938	21.3243	21.3974	21.1013	22.571	21.2211	21.3945	20.7894
PE(38:3)_PE(18:0/20:3)	770.569	C43H80NO8P	Glycerophosphoethanolamine	HMDB0009001		22.6135	23.3725	23.1999	22.4871	19.2754	22.494	22.8783	22.5883	22.3965	23.1032	22.3307	22.2608	22.0322	22.9092	24.0306	23.0318	22.7856	23.5495	22.7026	21.3914	23.4977	22.5248	22.3724	22.3391	21.747	23.3618	22.6789	22.4232	22.6601	23.554	22.8088	23.0755	22.8196	23.3988	22.8925	23.3138	23.39	23.3504	22.3814	22.9134	23.5206	22.4892	23.6754	22.9285
PC(36:6)_PC(18:3/18:3)	778.538	C44H76NO8P	Glycerophosphocholine	HMDB0008172		23.3557	24.4558	24.7114	23.0827	24.6298	23.0744	23.1973	23.2823	23.2542	24.762	21.9099	23.5094	23.2367	23.6028	23.5179	23.9588	23.6969	23.8536	24.794	24.7897	23.8924	24.2736	24.024	24.2185	23.8821	23.6728	24.0096	23.1023	24.0536	25.187	23.2895	24.7653	23.8361	24.9436	23.3284	23.8817	24.6837	24.5498	24.458	24.9807	22.7875	24.4497	23.8993	23.7968
TG(49:3)_TG(15:0/16:1/18:2)	832.739	C52H94O6	Triacylglycerol	HMDB0043206		23.5429	26.9314	25.5908	24.6849	25.4845	24.1406	24.6972	24.4159	23.8699	25.3998	23.9266	24.4855	23.9466	24.5153	25.6675	24.7142	24.9008	24.7447	24.9613	24.0738	26.9497	25.0506	24.6826	23.9737	23.9335	24.6141	24.5606	24.027	24.8569	26.8182	24.3805	26.0773	24.884	24.4101	24.803	24.6974	25.4189	25.2663	25.7321	24.9877	25.8639	24.9121	26.1519	24.939
TG(51:0)_TG(18:0/16:0/17:0)	866.817	C54H104O6	Triacylglycerol	HMDB0108587		22.6838	24.0272	23.5459	22.7808	23.0736	22.84	22.8257	22.9865	22.4965	23.4253	23.1431	22.7205	22.9064	22.7396	23.1254	22.1242	25.406	23.1118	21.7682	21.8994	24.7617	22.653	23.7812	21.3315	21.7092	22.5082	21.4859	21.4498	22.2871	23.8932	21.8172	23.2443	22.9612	22.7582	23.0846	22.8044	22.7107	23.1047	23.1233	23.0477	26.8311	22.8325	23.9685	23.7615
PC(33:1)_PC(17:1/16:0)	746.569	C41H80NO8P	Glycerophosphocholine	HMDB0007939	C00157	25.7187	26.8405	26.0451	25.1655	25.798	24.8381	25.8667	25.5577	25.0847	25.8191	25.3903	25.3687	25.5822	25.1674	25.2508	25.5361	26.2259	26.0258	26.2434	26.1095	25.8643	25.9449	25.8658	25.7903	25.5337	25.3378	25.8395	25.8433	25.0507	27.3802	25.4405	25.9601	26.2695	26.5345	26.2008	25.0312	25.9388	25.5668	26.4054	27.1462	27.531	26.3702	25.692	25.8614
PE(38:3)_PE(18:3/20:0)	770.569	C43H80NO8P	Glycerophosphoethanolamine	HMDB0009130		21.0486	23.2568	22.2941	21.6928	22.0404	21.452	21.7065	21.0647	20.6919	22.0672	18.9601	21.0602	21.2276	22.02	23.0086	21.6391	21.3707	22.427	21.7093	19.348	22.487	21.6951	21.4689	20.9206	20.6425	22.4086	21.0648	20.8973	21.3455	22.8984	21.7702	22.4117	21.1917	22.56	21.0328	22.2671	21.9554	22.4424	22.3358	21.8173	22.0952	21.5418	22.6394	21.7516
PC(35:3)_PC(17:0/18:3)	770.569	C43H80NO8P	Glycerophosphocholine	LMGP01011506		26.5002	26.7963	26.5598	25.8696	26.0437	25.5897	25.9663	26.2713	25.708	26.2706	25.2949	26.2931	26.317	25.7566	25.7535	26.8892	26.4359	26.5375	26.7681	26.6087	26.067	26.2947	26.4608	26.4412	26.1729	25.6366	26.537	26.0843	25.7964	27.5386	25.9141	26.051	26.135	26.6129	26.0355	25.867	26.5112	26.1637	26.6075	26.786	26.858	26.6659	26.104	26.1719
PC(36:5)_PC(16:0/20:5)	780.554	C44H78NO8P	Glycerophosphocholine	HMDB0007984	C00157	30.4008	30.4242	30.6038	30.3115	30.3658	30.5853	30.5014	30.6085	30.4864	30.2486	30.3658	30.5637	30.5621	30.4531	30.6319	30.64	30.6259	30.2978	30.4778	30.5456	30.5363	30.5745	30.7355	30.6754	30.6695	30.6575	30.5673	30.4349	30.3982	30.4993	30.4289	30.3493	30.369	30.3867	30.4434	30.2738	30.5023	30.3128	30.4254	30.3036	30.4443	30.6416	30.4935	30.4147
PC(32:0p)_PC(18:0p/14:0)	718.575	C40H80NO7P	Glycerophosphocholine	HMDB0011236		22.8003	22.7609	22.641	21.3532	22.6282	22.4428	22.4235	22.9733	21.7435	22.4491	22.6568	22.805	23.0298	22.2639	20.961	23.294	22.9347	22.8714	23.4207	22.9672	21.5273	22.6309	23.3494	22.7587	22.2727	22.0434	23.0527	21.7508	22.8665	22.9747	22.0163	22.9893	22.2868	23.9202	22.1803	22.2477	22.9016	23.2098	22.8608	24.7898	23.198	23.2084	21.9609	22.7622
PC(35:3)	770.569	C43H80NO8P	Glycerophosphocholine			25.1215	26.2614	26.1214	25.2886	25.3155	24.8112	25.4031	25.5854	24.8944	25.6122	24.336	25.6029	25.6253	25.1763	24.065	26.8286	25.7546	26.0782	26.1848	26.006	25.5319	25.6241	25.8757	25.798	25.6514	23.5995	26.0192	23.9833	25.075	25.0974	25.2564	25.485	25.1425	26.5402	25.2428	24.9778	26.0042	25.4562	26.3465	26.1719	26.0367	26.1162	25.5494	25.7316
PE(37:4)_PE(19:1/18:3)	754.538	C42H76NO8P	Glycerophosphoethanolamine	LMGP02010808		26.9668	28.9018	27.6378	26.0917	27.7865	26.3602	27.0256	26.7114	26.3052	27.0693	26.4354	26.3948	26.2625	26.3926	26.5515	25.4871	26.9995	26.3642	27.3904	26.8157	27.3872	27.985	27.6227	27.1685	26.2889	26.6532	26.1407	26.7403	25.621	27.8613	26.3028	27.9122	26.8361	27.19	27.1037	25.9655	27.0831	27.1234	28.4906	28.019	27.4688	27.4962	26.7835	26.9049
PC(30:1e)	690.543	C38H76NO7P	Glycerophosphocholine			20.5207	20.8288	20.7426	19.4539	21.1964	20.3113	20.8459	21.8216	20.3055	20.9418	20.6175	20.9503	21.2626	20.9283	19.9141	20.817	21.4086	21.306	21.7374	21.8358	20.0135	20.8138	21.6292	21.0736	21.4315	20.708	20.7303	20.7551	20.3341	21.8933	19.7527	21.0458	21.1941	21.3499	20.9524	20.281	21.7418	21.3619	21.4138	22.1709	21.5457	21.9905	20.3272	20.8019
SM(d41:4)	795.637	C46H87N2O6P	Sphingomyelin			24.3174	23.435	23.8337	23.2826	23.6742	23.4344	23.5611	23.3339	23.0103	23.8386	23.2856	24.0738	23.4367	22.2848	23.4624	23.8417	23.8714	23.942	23.7634	23.5859	23.0573	23.4034	24.1187	23.4943	24.0996	23.7454	23.4031	23.5151	22.9841	23.8456	23.7168	23.2414	22.7729	23.6535	22.5844	23.2037	24.3195	23.9414	24.072	24.5944	23.7985	24.0188	23.4739	24.105
TG(48:1e)_TG(16:0e/16:0/16:1)	808.775	C51H98O5	Triacylglycerol			16.0972	21.7412	20.7757	16.4728	19.2059	19.008	16.4436	19.5527	18.4122	19.9525	14.267	19.4127	20.3847	16.9961	18.122	21.7271	17.2877	18.9545	19.5517	15.7843	20.5866	17.965	18.7318	18.0996	18.2124	18.3991	18.5345	17.7055	23.1918	20.8558	19.0216	21.5364	17.5297	22.3176	18.1635	18.9849	21.0359	20.3643	19.568	21.5288	20.9156	18.8374	19.7951	19.493
ChE(16:0)	642.618	C43H76O2	Cholesterol ester	HMDB0000885	C11251	23.2069	23.5194	23.5426	22.551	22.9385	22.9286	22.942	22.7693	22.8599	23.0843	23.5527	22.9605	22.6911	22.4341	22.722	23.1719	23.6773	22.8198	23.3362	23.0879	22.6439	23.9119	23.4261	23.6089	22.6743	23.0526	22.8502	22.7244	22.7678	23.4789	22.6272	23.648	22.4892	23.811	23.1151	23.0353	23.3028	23.1178	23.3702	23.6127	23.1357	22.9975	22.8284	23.3111
PC(39:6)	820.585	C47H82NO8P	Glycerophosphocholine	LMGP01010720		26.4877	25.3437	26.042	25.3305	25.7618	25.1257	25.9944	24.7164	25.7701	26.3896	26.4603	26.5833	25.9718	24.5971	24.7489	26.7815	26.8416	26.3073	26.1468	26.5737	25.427	25.7854	25.2142	25.7693	25.638	24.7263	26.486	26.4715	26.3189	27.2359	25.659	26.1693	26.72	27.2389	26.2554	26.6214	26.6612	26.0722	25.7663	27.7379	26.5636	26.0452	25.3703	25.538
PE(36:2)_PE(18:1/18:1)	744.554	C41H78NO8P	Glycerophosphoethanolamine	HMDB0009059		20.9152	22.3063	21.9115	21.475	21.8585	22.5618	21.2614	21.7071	21.4172	20.9676	19.9073	20.7711	21.5078	21.7073	23.0915	21.0412	20.9913	22.6814	20.9073	20.7888	22.1281	21.0996	22.8454	20.6074	20.2763	22.1183	21.1881	20.1445	20.8526	22.6706	20.4583	20.8463	22.2415	22.3555	22.3151	22.4954	21.7612	21.3346	20.9241	21.2709	22.7538	22.4993	22.9244	22.1959
PC(35:1)	774.601	C43H84NO8P	Glycerophosphocholine	LMGP01010711		26.4735	27.0638	26.3302	25.7434	26.2289	25.7306	26.4472	26.3394	25.9643	26.1842	26.6257	26.3252	26.689	25.6633	25.8748	26.2372	27.0121	26.6183	26.4444	26.4327	26.1044	26.1696	26.0434	25.9135	25.9631	25.7509	26.4637	26.4173	25.8988	27.5234	26.0206	26.1697	27.1785	27.2073	26.8374	25.9586	26.4457	26.0632	26.4098	27.7414	28.3002	26.5879	26.127	26.0571
PC(35:4)_PC(17:1/18:3)	768.554	C43H78NO8P	Glycerophosphocholine	LMGP01011534		24.1046	24.6162	24.9435	24.1121	24.2965	22.6293	24.0686	23.9516	23.4086	24.6714	24.3758	23.7611	23.7067	23.8996	24.2734	24.7556	24.7462	25.3338	25.452	25.0081	24.3044	24.2941	23.4958	24.2185	23.8054	24.1647	24.4499	24.1877	24.1909	25.6946	23.8832	24.1784	24.4814	25.2874	24.324	23.657	25.2641	24.692	24.521	25.6516	25.1343	24.3503	24.8009	24.7967
PC(42:3)_PC(18:1/24:2)	868.679	C50H94NO8P	Glycerophosphocholine			20.4781	20.2225	19.4735	18.827	19.3042	19.4258	19.3091	19.9115	18.5256	19.4324	19.0387	19.3007	19.0175	19.7272	19.8886	19.2996	19.3486	19.1314	20.2719	19.3167	16.7619	19.725	19.9056	19.6393	19.6498	19.0029	19.2842	19.0572	18.534	19.9583	19.04	19.4456	19.3519	20.0381	18.6744	19.3882	19.7132	19.7901	20.2244	19.8859	18.4086	19.9559	19.6343	19.7347
PE(38:7)_PE(16:1/22:6)	762.507	C43H72NO8P	Glycerophosphoethanolamine	HMDB0008979		16.4469	18.4539	17.5372	14.3549	17.2533	17.3115	15.8989	15.6337	15.8732	17.6101	15.6656	17.0811	14.0031	16.9316	16.3165	17.5109	17.0636	18.7696	16.8357	16.8868	16.6973	16.1511	14.7697	17.536	16.022	17.3888	16.2659	14.8365	18.356	18.4243	14.5494	17.8537	17.5245	18.1533	17.9299	19.5387	16.8276	18.0904	17.0415	17.9412	15.6582	16.7463	17.7453	17.5882
PC(39:4)	824.616	C47H86NO8P	Glycerophosphocholine	LMGP01011520		23.0217	23.7715	23.8055	23.3946	23.8079	22.5452	23.8114	23.2191	23.1559	24.0444	23.8527	23.3653	23.4218	22.9319	23.2399	24.2405	24.1378	24.24	24.3068	23.5965	22.7155	23.2152	23.0495	23.4176	22.6487	22.7062	24.2291	23.9067	24.3588	23.7709	23.134	23.5809	23.2326	25.3339	23.2267	23.8636	24.3829	23.9961	22.973	25.3595	23.1711	23.0347	23.6182	23.3666
PC(32:3)_PC(14:0/18:3)	728.522	C40H74NO8P	Glycerophosphocholine	HMDB0007875		20.3588	21.7479	20.9224	20.0419	21.2877	19.5844	19.9614	20.7741	19.7036	20.8798	18.3599	19.5389	20.4899	20.8305	20.3187	19.9778	20.6162	20.4993	21.2369	21.2146	21.349	21.1925	21.892	20.949	20.305	21.2971	20.0746	19.6781	20.7967	22.3921	19.6148	21.2239	20.7771	21.1269	20.4963	19.8374	20.7471	20.4808	21.0382	20.7056	19.9021	21.4963	21.5388	21.7167
PE(34:0p)_PE(18:0p/16:0)	704.559	C39H78NO7P	Glycerophosphoethanolamine	HMDB0011371		18.5057	18.8494	19.783	19.2233	19.0008	19.2028	18.5926	19.0611	19.5088	18.9754	18.3998	18.9876	20.2597	18.9357	18.8015	19.5374	19.0086	18.788	18.5459	19.1561	18.656	18.3427	18.1168	18.0783	18.9505	19.2826	18.3202	18.5222	19.6141	19.2631	18.9762	18.5737	18.7667	19.9867	18.5732	19.1478	19.5646	19.5212	18.7687	20.5208	19.4982	19.1452	18.8147	19.4125
PE(38:1)	774.601	C43H84NO8P	Glycerophosphoethanolamine	HMDB0009713		26.4723	27.0575	26.3212	25.7012	26.2064	25.7049	26.4403	26.3246	25.9524	26.1719	26.6068	26.3215	26.6849	25.6594	25.8369	26.2418	27.0118	26.6199	26.4445	26.4324	26.095	26.1721	26.0429	25.9105	25.9627	25.7498	26.4647	26.4172	25.9003	27.5215	26.0246	26.1543	27.1675	27.1967	26.8258	25.9433	26.4484	26.0553	26.4057	27.7486	28.3019	26.5619	26.1085	26.0343
TG(45:2)_TG(15:0/16:1/14:1)	778.692	C48H88O6	Triacylglycerol	HMDB0043198		22.2247	23.4581	22.9825	22.3972	23.1021	21.9155	21.6077	22.2101	21.9674	21.9496	22.299	22.3302	22.3816	22.0874	22.8782	22.3681	22.0485	21.7894	21.848	21.3832	23.2496	21.7243	22.3057	21.033	20.9488	21.4356	21.1045	21.4047	22.5256	23.3377	20.865	22.3378	21.5972	21.5166	22.345	22.7641	22.193	22.7259	22.1522	22.6078	22.0609	22.3983	23.2344	23.5607
TG(54:2)_TG(18:0/18:0/18:2)	904.833	C57H106O6	Triacylglycerol	HMDB0005397	C00422	27.5938	31.0923	28.102	27.4873	27.8003	29.0155	26.8606	26.2656	25.7989	27.9038	25.8172	26.1352	27.2535	26.5389	30.2484	29.3708	29.0936	29.1483	28.768	27.7539	29.1702	26.7898	30.2354	27.6605	28.4372	29.5084	28.1264	29.1013	29.1964	30.9456	29.8872	27.8009	28.3215	26.7238	26.7603	27.3121	27.1928	28.1596	28.1657	26.6441	28.9187	28.0359	29.2347	26.827
TG(55:3)_TG(18:0/19:0/18:3)	916.833	C58H106O6	Triacylglycerol	LMGL03010422		19.4748	21.8195	20.3901	19.2004	19.9159	19.3563	20.1158	18.8602	18.6838	20.0986	19.3886	19.9962	19.4851	18.3576	20.868	19.6491	19.4267	19.0177	18.7138	19.2957	21.2672	20.4524	19.7801	18.8711	19.1454	19.7402	18.1156	19.4881	19.1432	21.1609	19.5102	19.785	18.8194	20.3593	19.2445	19.9374	20.2047	19.9282	20.1412	20.6398	21.8285	19.4169	20.1266	19.46
S-3-oxodecanoyl cysteamine	246.152	C12H23NO2S	Fatty acid	HMDB0059773		23.2712	23.91	22.862	21.6721	23.3625	23.5233	21.9216	23.2486	23.1452	22.5572	23.3184	23.3453	23.711	22.8185	23.5729	23.4045	23.4849	21.6952	23.5287	23.3752	23.5559	22.5683	23.6394	23.6455	23.5196	23.2314	23.1709	23.2205	23.6469	23.4638	23.2691	23.0515	22.3269	23.861	22.6308	23.2033	23.1482	23.5953	23.5004	23.4449	23.787	23.6979	23.8907	23.1251
TG(53:6)_TG(17:0/18:3/18:3)	882.755	C56H96O6	Triacylglycerol	LMGL03010253		29.2173	30.439	27.7655	26.6378	30.1949	29.8024	26.3293	29.4715	29.6879	27.4597	25.387	29.7036	26.6687	26.3659	28.3287	29.7315	29.8413	29.6597	29.8052	29.2601	29.1782	26.9797	29.8622	29.4199	29.7913	29.9707	29.6793	29.8024	29.5937	30.1384	29.7855	27.3688	29.5647	29.9313	29.6359	26.1662	30.0409	29.707	27.1153	29.7909	28.3316	29.7014	28.9596	29.3407
PC(37:1)_PC(19:1/18:0)	802.632	C45H88NO8P	Glycerophosphocholine	LMGP01011767		22.1517	23.2146	22.3923	21.6689	22.1433	21.9517	22.4349	22.2354	21.994	22.2096	21.9876	22.269	22.6283	21.7418	21.5111	22.3764	23.0047	22.4132	22.4192	22.3306	22.1316	21.9055	22.3487	21.9926	21.7606	21.6093	22.5015	22.6011	22.3875	23.381	22.2038	22.2712	23.0323	23.5056	22.6462	22.3856	22.3608	21.9852	22.171	23.6933	24.2839	22.4457	22.0916	22.08
PE(40:4e)_PE(18:0e/22:4)	782.606	C45H84NO7P	Glycerophosphoethanolamine			20.1521	20.4696	20.5474	19.9037	19.9871	16.289	19.0026	19.2395	20.1001	19.5452	19.9667	18.9019	19.7771	19.2654	20.3795	19.2173	20.0188	18.7571	19.7146	20.1195	18.5116	19.4212	18.0883	19.4809	20.0551	17.1002	20.0265	19.4779	18.5742	20.1268	19.2009	19.8799	21.3194	20.9594	21.032	19.8643	20.0973	20.1544	19.4067	20.8597	19.7188	20.215	20.0264	20.3176
CerG3(d34:1)_CerG3(d18:1/16:0)	1024.68	C52H97NO18	Neutral glycosphingolipid	HMDB0004879	C04737	22.6137	21.7122	21.7501	21.6919	21.9434	21.6997	22.04	22.0895	21.7695	21.8937	22.4834	21.9317	21.8372	21.6163	21.728	21.4463	22.6038	21.9765	22.1306	22.2964	20.8746	22.4965	22.4748	22.3397	21.5807	21.2546	21.8046	21.9493	20.8935	21.7064	21.4251	21.6099	22.4288	22.2705	22.1493	21.7076	21.8985	21.9118	22.1616	22.6426	21.6071	22.2404	21.6848	21.8242
11Z-Eicosenoic acid(FFA(20:1)	309.28	C20H38O2	Fatty acid	HMDB0002231	C16526	28.1004	27.1421	25.3546	25.399	26.8169	26.1769	27.6007	26.3245	26.3097	25.9424	26.9621	26.6734	25.4906	26.8506	27.0713	26.3075	26.7318	26.3108	27.0285	27.3128	26.9195	27.8173	25.5657	26.2983	27.3567	27.148	26.537	27.1982	25.9202	25.7412	26.2538	26.3558	26.661	25.9496	26.833	26.0474	26.7317	26.8123	26.665	27.1065	25.6772	25.5315	25.2995	25.7066
TG(50:2e)_TG(18:0e/16:1/16:1)	834.791	C53H100O5	Triacylglycerol			18.1416	22.0656	21.5164	17.9107	20.0866	19.3616	18.3236	19.4189	19.5796	19.7058	18.5976	20.1443	20.5775	18.4874	18.9963	21.7659	19.1048	19.4927	20.4353	18.8725	20.9188	19.4145	19.5366	19.7561	19.2552	19.4882	19.1639	18.7825	22.2625	20.0732	19.6622	21.2391	19.1492	22.5259	18.7874	19.3327	21.602	20.5235	19.8636	21.8238	21.0331	19.5572	20.0377	20.0316
TG(58:1)_TG(16:0/18:1/24:0)	962.911	C61H116O6	Triacylglycerol	HMDB0044113		23.1987	27.2009	24.0844	23.5242	23.8667	24.5841	23.2954	23.7033	23.531	23.8142	23.0883	23.2173	23.7515	23.2788	25.8606	22.8564	22.6589	23.3124	23.6919	23.4764	24.5709	23.4965	23.7345	22.3638	22.5905	23.8869	22.3202	22.1522	22.4983	24.2331	22.5535	23.9695	23.498	23.9743	23.0784	23.6461	23.7934	23.7738	24.3348	23.7946	24.57	24.6385	25.1409	23.5822
11,14,17-Eicosatrienoic acid(FFA(20:3n3)	305.249	C20H34O2	Fatty acid	HMDB0060039	C16522	24.04	23.8897	23.4966	24.0237	23.4514	22.5222	24.0932	23.6735	23.7567	23.4849	24.8317	23.47	23.6152	24.5428	24.3401	24.1873	23.6685	24.0363	24.3711	24.5396	23.8996	24.3603	22.9719	24.0738	24.3663	24.2606	24.2857	24.5444	23.7495	23.3051	23.605	24.3626	23.7361	23.7989	23.7918	23.1685	24.1501	23.8318	24.1093	24.4585	23.3347	23.3892	23.1893	23.2914
ChE(18:2)	666.618	C45H76O2	Cholesterol ester	HMDB0000610	C15441	29.5704	28.6067	29.3717	28.8597	29.5171	28.8818	29.1748	29.25	29.1155	28.854	29.6203	29.3811	29.16	28.5773	28.8429	29.5828	29.7323	29.1622	29.2763	29.234	28.7467	29.7127	29.5731	29.682	29.3685	29.0617	29.014	29.1798	29.2264	29.5098	29.3166	29.1047	29.0869	29.4615	28.9375	28.9817	29.4548	29.2852	29.194	29.1766	29.3109	29.7013	29.2445	29.6647
PC(35:2)_PC(17:0/18:2)	772.585	C43H82NO8P	Glycerophosphocholine	LMGP01011505		28.2354	27.702	27.9249	27.4693	27.6303	27.6206	27.5791	28.053	27.3715	27.286	27.6391	28.0278	28.1169	27.1548	27.8473	28.1961	28.1645	28.0036	28.2059	27.9075	27.4759	27.6967	27.8784	27.614	27.5837	26.9691	28.104	27.5823	27.294	28.3823	27.4166	27.1392	27.9676	28.0681	27.644	27.3865	27.7512	27.4515	27.4302	28.3207	28.6265	28.2254	27.844	27.8482
ChE(22:5n3)	716.634	C49H78O2	Cholesterol ester	HMDB0010375		22.3363	22.176	22.5163	20.8715	22.4321	20.8805	21.7018	20.7053	21.4826	21.8199	23.3861	21.5053	21.3222	21.426	21.6565	21.6787	22.0843	21.0915	21.9383	21.9323	21.2345	23.0201	21.5323	22.4118	21.0843	21.4926	21.5266	21.8461	21.8176	22.1618	21.5777	22.6446	21.5068	22.9888	21.5576	22.0066	22.4884	21.9602	22.1575	22.9092	21.8416	21.7488	21.628	21.8024
SM(d42:1(OH))	831.695	C47H95N2O7P	Sphingomyelin			23.2903	22.9566	23.117	22.7635	23.328	22.9246	23.6338	22.6337	23.1341	22.4277	23.2972	23.069	22.8619	22.5077	22.0988	23.1618	23.593	22.9356	22.8641	22.9835	21.8096	23.4306	23.4027	23.3086	22.5523	22.8614	23.1014	23.0911	21.5362	22.6419	22.8589	22.7736	24.0252	24.0075	23.8502	22.9324	23.1164	23.1382	22.518	23.8837	22.7175	22.8776	21.8552	23.2724
PC(31:0p)	704.559	C39H78NO7P	Glycerophosphocholine	HMDB0007961	C00157	19.1964	17.6131	18.8659	17.0601	19.3635	17.7657	18.6386	20.0837	18.1767	18.9887	19.6494	19.2908	20.1021	18.1374	17.6282	19.1239	19.2692	19.6259	19.6958	19.8751	16.1438	19.4405	18.8527	18.244	19.0443	16.7264	19.8852	19.5192	18.0664	20.0824	18.1197	19.4147	19.5464	19.3337	18.4845	18.5174	19.7687	19.4674	19.8492	20.8534	20.2635	20.2025	16.7477	18.5625
PE(36:5)_PE(16:1/20:4)	738.507	C41H72NO8P	Glycerophosphoethanolamine	HMDB0009386		17.5768	20.6051	20.7982	18.9217	19.7236	18.5961	18.2921	18.3598	17.4814	19.7554	19.5999	19.2298	18.1873	18.8068	18.3403	20.0476	20.0501	20.047	20.2256	19.6084	20.3085	17.2612	18.6532	18.418	20.4606	19.2953	19.6057	16.6818	19.679	20.7579	19.1824	21.085	18.5659	21.4556	17.9553	21.1308	19.7983	20.153	19.5211	20.9528	18.3652	16.0901	19.5165	19.5163
PC(42:9)_PC(22:5/20:4)	856.585	C50H82NO8P	Glycerophosphocholine	HMDB0008673	?C00157	22.8192	23.6198	22.9585	22.6976	22.8358	22.3987	22.5039	22.7326	22.6837	22.7014	22.8953	22.564	22.8296	23.0011	22.8215	23.0648	23.1158	22.6182	23.3753	22.6514	22.6163	23.2105	22.4526	22.5796	22.4215	22.0636	22.6801	22.787	22.554	23.6616	22.3659	23.1285	22.565	23.9431	22.7184	22.9453	23.3351	23.015	22.7962	23.5721	22.7523	22.9558	22.8695	22.8347
Cer(d42:1(2OH))	666.639	C42H83NO4	Ceramide			19.2408	20.1516	19.4157	18.5967	19.3839	18.8996	19.1669	19.3389	19.5777	17.9538	19.2127	18.7589	18.5983	18.3772	18.2047	19.6421	19.4539	17.8961	19.0362	18.4102	18.7125	19.6302	19.6975	19.5935	19.0586	18.8089	19.0833	18.5593	17.2286	18.9972	19.2188	19.0881	20.1019	19.9996	20.122	18.8675	19.1516	19.1796	18.2014	20.1941	19.1476	18.906	18.3485	19.1234
Cer(d42:1(OH))_Cer(d18:0/24:1(OH))	666.639	C42H83NO4	Ceramide			19.2408	20.1516	19.4157	18.5967	19.3839	18.8996	19.1669	19.3389	19.5777	17.9538	19.2127	18.7589	18.5983	18.3772	18.2047	19.6421	19.4539	17.8961	19.0362	18.4102	18.7125	19.6302	19.6975	19.5935	19.0586	18.8089	19.0833	18.5593	17.2286	18.9972	19.2188	19.0881	20.1019	19.9996	20.122	18.8675	19.1516	19.1796	18.2014	20.1941	19.1476	18.906	18.3485	19.1234
Gamma-Linolenic acid(FFA(18:3n6)	277.217	C18H30O2	Fatty acid	HMDB0003073	C06426	27.2562	27.6312	25.7966	26.2383	25.8544	24.6851	25.8779	25.7847	25.5691	25.2409	27.3066	26.1608	24.7315	26.952	25.8443	27.3978	26.4116	25.9837	26.9153	26.434	27.4405	27.3769	25.6357	26.4746	26.1497	27.1987	26.2152	26.4954	26.1508	26.2069	25.595	26.9607	25.8624	24.5529	25.6732	24.6381	26.64	26.576	26.6652	26.1552	24.7893	24.9878	25.521	26.3122
DG(34:2)_DG(16:0/18:2)	610.54	C37H68O5	Diacylglycerol	HMDB0007103	C00165	23.3607	26.0945	24.5884	24.5414	24.3288	23.8539	23.7345	23.5496	23.6271	24.2631	23.0097	24.0403	23.308	23.904	25.5086	24.7518	24.2606	23.7289	23.7112	22.7848	25.5386	24.3415	24.1192	23.759	23.9	24.4044	23.6585	24.1969	24.1412	25.0791	23.9876	24.4367	22.8968	22.8617	22.8563	24.0376	24.2826	23.7791	24.554	22.6788	23.7847	23.6718	25.0483	23.403
PE(36:1)_PE(18:0/18:1)	746.569	C41H80NO8P	Glycerophosphoethanolamine	HMDB0008993		21.5385	23.6219	22.9769	22.5904	23.041	23.0248	22.1077	22.3627	21.9664	22.3691	21.0179	21.6801	22.5526	22.4029	24.0444	22.2888	21.9722	22.9154	22.0782	21.2282	23.3196	22.0485	23.2443	21.5613	21.446	22.7529	21.8789	21.3763	21.9689	23.6006	21.7174	22.6224	22.8158	22.8795	22.8377	22.844	22.5154	22.3707	22.2804	21.9101	23.6682	22.8535	23.8102	23.0513
CerG3(d40:1)_CerG3(d18:1/22:0)	1108.77	C58H109NO18	Neutral glycosphingolipid	HMDB0004882	C04737	20.3683	19.0033	19.6662	18.4516	19.2269	19.6821	19.7683	20.408	19.2388	19.9066	19.7916	19.1699	19.6254	19.4183	19.5361	19.437	19.8368	19.361	20.0218	19.9782	17.8587	20.1809	20.1605	19.9948	19.6317	18.8126	19.5683	19.727	18.1752	19.2199	19.1192	19.8506	19.7712	20.1404	19.793	19.557	19.6653	19.5526	20.2048	20.2646	19.1355	19.6578	19.516	19.57
TG(60:4)_TG(18:1/18:2/24:1)	984.895	C63H114O6	Triacylglycerol	HMDB0050005		20.7983	24.8189	22.6781	21.4675	22.3341	22.4154	20.9284	20.8006	21.178	22.0615	20.4963	21.0505	21.3376	21.1228	23.6377	22.2058	21.4376	22.0493	22.5218	20.9828	23.2348	21.6757	21.6318	21.3131	20.7323	21.764	22.1244	20.922	21.3011	22.9773	21.7683	22.6068	21.9219	22.6336	22.0791	22.6951	22.3724	21.8952	21.9485	22.0699	21.8011	21.5435	23.0322	21.7894
TG(46:3)_TG(10:0/18:1/18:2)	790.692	C49H88O6	Triacylglycerol			20.5406	25.2765	23.6581	22.0382	23.6919	22.1682	21.5629	22.0375	21.4306	23.3974	19.6556	21.4256	22.2179	22.929	23.9256	22.8134	22.7524	21.4189	23.0972	21.0231	24.5311	22.3311	23.6106	21.6721	21.7332	22.8725	21.9241	20.8867	23.9476	25.1195	21.8512	24.1275	22.8544	21.9427	21.3918	22.6618	23.3129	22.4896	23.954	22.264	22.7222	23.4579	24.357	23.7409
TG(60:2)_TG(18:0/18:2/24:0)mixture	988.927	C63H118O6	Triacylglycerol	HMDB0045076		22.3851	26.6328	23.5493	23.0411	23.3588	24.3831	22.4083	22.842	22.4875	23.3498	22.3899	22.5878	23.1822	22.7485	25.6899	22.5908	22.0435	22.627	23.501	23.395	24.1435	22.7372	22.8112	21.7474	22.2051	23.3831	22.3277	21.7341	22.1102	23.7739	22.2531	23.3305	22.959	23.7212	22.5738	23.3389	23.4974	23.1339	23.6013	23.4507	23.5129	24.3504	24.5404	22.9182
TG(50:1e)	836.807	C53H102O5	Triacylglycerol			21.8689	25.4958	24.6612	21.9761	22.9372	22.7233	21.9392	23.2357	23.6502	23.1172	22.0327	22.9929	23.4517	22.366	23.4433	24.6989	22.6756	22.764	23.1994	21.1643	24.5403	22.3506	23.1395	22.6546	22.462	22.5089	22.7422	22.3088	25.0941	24.7206	22.6043	23.7105	22.27	25.295	22.1708	22.8952	24.2646	23.3217	22.9617	24.126	24.6036	23.2568	23.532	23.388
PC(40:4)_PC(18:1/22:3)	838.632	C48H88NO8P	Glycerophosphocholine		Glycerophospholipid metabolism	22.9959	23.2379	23.9839	23.5664	22.8654	23.7174	23.9781	24.044	24.2045	23.2134	22.9696	23.6266	23.8393	23.795	23.2764	23.2251	23.2743	24.2231	23.5062	22.7876	21.8903	23.3318	23.1257	24.6661	22.9911	22.5281	24.4425	23.3277	22.0578	23.3912	23.1459	23.2235	24.4268	23.8238	24.3081	24.278	23.267	23.6594	23.6586	22.9569	22.441	24.3543	24.0559	23.7814
TG(55:3)_TG(19:1/18:1/18:1)	916.833	C58H106O6	Triacylglycerol	LMGL03013031		22.5386	26.5681	23.4628	23.2619	23.3375	23.2668	23.796	22.6752	23.0031	23.6963	23.4825	23.2742	22.9771	22.7224	24.6211	23.9573	23.9718	23.4817	22.8392	21.8939	24.7196	23.4047	23.5407	22.3716	22.7408	23.2729	23.1135	23.2461	23.6628	24.7429	20.6882	23.5357	23.9446	24.3124	23.6858	23.6113	24.0005	23.2881	23.3245	24.0039	25.9342	23.1998	23.9865	23.1712
ChE(22:4)	718.65	C49H80O2	Cholesterol ester	HMDB0006729	C02530	19.8496	19.149	17.9381	17.9811	20.2555	18.1024	20.0114	19.5364	18.9123	19.4239	21.6373	18.3869	19.8136	19.1819	19.0738	20.2325	20.7667	19.877	20.8741	20.3839	18.3396	21.2233	20.1708	20.7656	19.5155	20.4435	20.1289	19.2557	20.0326	20.0243	19.382	20.3338	19.6923	21.3535	20.2565	20.0042	20.4955	20.3485	19.5221	21.2997	19.2949	20.3849	19.815	20.5355
PC(36:5)_PC(18:3/18:2)	780.554	C44H78NO8P	Glycerophosphocholine	HMDB0008204		28.3051	29.7709	30.0231	28.5033	29.0102	27.8605	28.3604	27.8777	27.6766	28.7668	27.797	28.69	28.1708	28.3067	27.4551	29.6869	28.4536	28.8418	30.0198	29.5046	29.2132	28.9247	28.1032	29.1667	28.4922	28.6149	29.3065	29.4392	29.6985	29.4602	28.7036	30.0234	27.8086	30.8643	27.7946	29.3889	29.2336	29.3712	28.6821	30.7115	28.206	27.5626	28.5844	28.0852
Capric acid(FFA(10:0)	171.139	C10H20O2	Fatty acid	HMDB0000511	C01571	25.984	24.2297	23.5625	22.8946	24.1004	23.1261	24.0337	23.9248	23.318	23.1684	25.4414	23.7941	23.3275	24.0429	23.8486	24.3247	23.8191	23.328	24.0541	24.7718	23.8496	24.3283	23.6831	23.434	24.2767	24.1098	23.6215	23.8969	23.2484	23.5949	23.8152	23.95	24.2898	23.2705	24.3807	23.1198	24.1423	23.5282	24.4194	24.5581	24.0722	24.6342	23.643	24.7587
PC(33:0)	748.585	C41H82NO8P	Glycerophosphocholine	HMDB0007937	C00157	24.3247	23.8255	24.1411	23.3999	24.0795	22.9663	24.1605	24.5851	23.418	24.3942	25.3902	24.2797	24.4782	23.2725	23.0958	24.1922	25.5888	24.4868	24.0371	24.4185	24.6776	24.2195	23.6262	23.6994	23.6372	23.5477	24.1437	24.0002	24.0428	25.6319	23.6471	23.8799	25.7032	24.5162	25.3321	23.4203	24.3489	23.8453	24.1664	25.6541	27.2337	24.5327	23.7929	24.3585
TG(50:2)_TG(18:1/14:0/18:1)	848.77	C53H98O6	Triacylglycerol			28.9572	33.7584	31.4005	29.9794	31.3594	30.32	31.1601	29.2527	29.7	31.1395	28.5816	29.9796	28.9794	30.2	31.8619	29.8084	30.8012	30.1571	30.506	28.9243	32.7822	31.3295	30.9549	29.9417	29.9655	21.0053	29.9583	30.4464	30.188	32.4501	30.3843	32.1854	30.5948	30.8679	30.2017	30.5038	31.0202	30.6243	31.8234	30.8491	31.7439	30.6377	32.0662	30.2987
TG(60:5)_TG(14:0/22:5/24:0)	982.88	C63H112O6	Triacylglycerol	HMDB0042727		18.6883	23.9967	21.2683	20.6077	21.1146	20.8081	19.332	19.4806	19.3113	21.0462	19.4003	19.6294	20.3575	19.7371	23.05	21.1299	19.8843	20.5871	21.9604	20.5236	21.6864	20.0439	19.9929	20.0249	19.4633	21.1126	20.5182	19.7857	20.1491	21.7372	20.6991	21.7498	19.9578	21.9338	21.0137	21.153	21.3441	20.2937	21.1904	20.9824	20.4406	20.335	22.0674	19.9818
TG(62:3)_TG(26:1/18:1/18:1)	1014.94	C65H120O6	Triacylglycerol			20.4698	24.2267	21.4774	21.229	21.4437	22.1415	20.5808	20.4995	20.5978	21.3057	20.8659	20.6401	21.229	20.6049	23.2859	20.8692	20.3739	20.8608	21.9085	21.2459	21.5712	20.9292	20.5513	20.1198	20.1579	20.9691	20.736	19.899	20.0972	21.3992	20.5944	21.4536	21.2075	21.1467	20.8095	21.8405	21.4846	21.4958	21.4848	19.4853	21.1805	21.9404	22.6219	20.954
ChE(20:4)	690.618	C47H76O2	Cholesterol ester	HMDB0006726	C02530	27.8094	27.7127	27.9639	27.1709	27.8508	26.8874	27.9705	26.7317	27.4424	28.235	28.9125	27.5441	27.1918	27.1851	27.3037	28.0774	28.7301	27.76	28.4648	28.0773	27.0014	28.6503	27.5285	28.5247	27.1158	27.8453	27.5199	27.7841	27.7345	28.1182	27.7369	28.0952	27.6961	29.1861	27.8687	27.8124	28.5841	28.1692	27.9435	28.9239	28.0016	27.5494	28.061	28.1603
PC(42:2)_PC(18:1/24:1)	870.695	C50H96NO8P	Glycerophosphocholine	HMDB0008125		20.4732	18.9844	20.3483	17.6952	19.5066	18.7541	19.103	19.0862	18.8582	19.2551	19.5857	18.0035	18.3126	18.6442	17.5683	19.0481	19.7498	20.0863	19.7148	18.2538	18.7363	18.8511	19.3473	19.375	17.4745	17.557	21.2369	19.7849	18.0887	19.1239	20.1114	19.5016	20.3149	20.2867	19.5928	19.9755	19.0465	19.5753	19.5979	20.3746	19.593	19.221	18.0238	19.4854
TG(62:7)_TG(24:1/18:2/20:4)	1006.88	C65H112O6	Triacylglycerol	HMDB0052162		14.7511	20.5	20.1365	18.0787	18.1734	18.0403	15.7328	16.8586	16.6145	19.5111	17.357	18.6462	16.8223	18.3135	20.3558	19.6817	19.1859	21.0479	19.5762	19.4318	20.1353	19.282	17.1468	19.0653	16.1063	18.1361	18.569	16.3361	17.5908	18.9896	18.8666	20.3979	18.802	20.1608	18.5711	19.8295	19.067	18.401	20.0071	19.4478	16.6749	17.2803	18.8076	18.1389
TG(53:4)_ TG(17:1/18:1/18:2)	886.786	C56H100O6	Triacylglycerol	LMGL03010190		26.0066	29.0277	27.054	27.2106	26.9288	26.8597	26.9726	25.9257	26.5121	27.3084	25.9081	27.2251	26.6054	26.6962	28.2705	27.6545	27.1709	27.1249	26.7904	25.3949	28.4068	27.2834	26.3318	25.9275	26.0501	26.4551	27.1805	26.5801	27.234	28.0306	26.7826	27.622	26.9865	27.0814	26.8317	27.4775	27.7737	26.9994	26.9845	26.8955	27.9166	26.5782	27.4682	25.8106
PE(40:5)_PE(18:1/22:4)	794.569	C45H80NO8P	Glycerophosphoethanolamine	HMDB0009075		20.4025	22.279	21.7827	20.5437	21.7931	20.5877	20.5542	20.3532	20.1457	21.2192	19.0943	20.2878	20.3212	21.665	22.3064	20.9712	20.6778	21.6127	21.2753	18.7489	22.1337	21.0413	20.3615	20.1825	19.8662	21.444	20.7102	20.4257	21.2524	22.0961	21.1472	21.8605	20.5199	21.5511	20.5512	21.7122	21.4085	21.2372	21.4178	20.7801	21.7725	20.2981	21.9115	20.9654
TG(51:2)_TG(16:0/17:1/18:1)	862.786	C54H100O6	Triacylglycerol	LMGL03010061		27.005	30.7426	28.7444	27.9514	28.3421	27.7114	28.5834	27.0983	27.163	28.7482	27.4927	27.8772	27.1096	27.5888	29.3498	28.0103	28.3579	28.1472	27.5626	26.7425	30.0879	28.2726	27.9479	26.8969	27.4313	28.1085	27.5513	27.7896	27.8006	29.8825	27.8795	28.8854	28.1668	28.3326	28.065	27.6908	28.425	27.8483	28.7848	28.5941	30.8312	28.0487	29.3123	28.3247
PC(32:2)_PC(14:0/18:2)	730.538	C40H76NO8P	Glycerophosphocholine	HMDB0007874		25.9552	26.8195	26.9496	25.6115	27.1701	25.9099	25.5421	26.3842	25.5567	26.4833	24.1872	25.6718	26.1706	26.3069	26.7429	25.8745	26.2051	26.3092	27.0733	26.7931	26.5516	26.7179	26.867	26.509	26.5347	26.283	26.0327	25.0557	26.0832	27.3894	25.6013	26.3249	26.1699	25.8361	25.8584	25.328	26.6451	26.5513	26.9722	26.2508	26.0067	27.4266	26.6562	26.7541
PE(36:4)_PE(18:1/18:3)	740.522	C41H74NO8P	Glycerophosphoethanolamine	HMDB0009158		24.0136	24.688	24.5422	23.6132	24.6401	23.7734	23.9747	24.0073	23.7774	24.5691	23.53	23.5794	23.0544	24.2355	25.3406	24.2847	24.2376	25.0659	24.787	22.2097	24.5764	24.2868	24.0922	23.751	23.2414	24.938	24.1046	23.809	23.6677	25.3336	24.1693	24.7799	24.3436	24.7348	24.3146	24.6347	24.4365	24.707	24.4114	24.4208	24.8196	23.9866	24.8721	24.774
PE(36:4)_PE(18:2/18:2)	740.522	C41H74NO8P	Glycerophosphoethanolamine	HMDB0009093		24.0136	24.688	24.5422	23.6132	24.6401	23.7734	23.9747	24.0073	23.7774	24.5691	23.53	23.5794	23.0544	24.2355	25.3406	24.2847	24.2376	25.0659	24.787	22.2097	24.5764	24.2868	24.0922	23.751	23.2414	24.938	24.1046	23.809	23.6677	25.3336	24.1693	24.7799	24.3436	24.7348	24.3146	24.6347	24.4365	24.707	24.4114	24.4208	24.8196	23.9866	24.8721	24.774
ChE(18:0)	670.65	C45H80O2	Cholesterol ester	HMDB0010368	C14641	18.8967	19.3681	18.3073	17.8024	18.37	17.4345	18.1097	17.9267	17.8148	18.583	19.1375	18.7331	19.0966	17.6121	18.4597	18.3333	18.6324	17.4687	18.2013	17.9281	17.8701	19.0397	18.242	18.459	17.4223	16.9734	18.2101	17.8701	18.4121	18.4746	18.0799	18.9458	16.0239	19.6973	16.8471	18.3117	19.5531	18.2079	18.7228	19.4024	19.2365	18.3584	17.534	18.4195
TG(49:1)_TG(15:0/16:0/18:1)	836.77	C52H98O6	Triacylglycerol	HMDB0043027		25.8962	29.2367	27.6918	26.344	27.4057	26.37	26.6944	25.9747	25.7382	27.4317	25.8447	26.2448	25.7727	26.1317	27.7685	26.2492	26.8241	26.8579	26.0493	25.4156	29.0908	26.9747	26.7628	25.7479	26.0799	26.9019	25.575	25.9965	26.1767	28.5918	26.3134	27.4816	26.2695	26.4523	26.3888	26.1452	26.6292	26.4343	27.7453	26.8548	28.9939	26.775	28.6467	27.8061
Cer(d40:0(2OH))	640.624	C40H81NO4	Ceramide	LMSP02020032		19.5586	21.156	19.7436	19.5868	19.7923	20.0405	18.7782	20.3857	19.4914	19.4539	19.3248	19.959	20.0444	19.1441	19.9589	20.0763	19.7848	19.5119	20.2576	19.7499	19.1933	20.0634	20.4163	20.0778	20.2014	19.9723	18.7094	18.5523	19.3647	19.9231	19.6663	19.3639	19.4271	20.2133	19.5994	19.6573	19.878	20.0742	20.1391	20.212	19.807	20.2148	19.9931	20.3558
TG(50:0e)	838.822	C53H104O5	Triacylglycerol	HMDB0043912		18.7028	22.7078	21.481	19.2248	19.633	19.1867	18.5044	20.2959	20.4949	19.8071	19.1939	20.0712	19.9983	18.4142	20.123	21.3879	19.7716	19.6402	19.6299	16.5523	22.3105	19.4104	20.3702	19.4792	19.1072	19.3124	19.2415	18.7361	22.8131	21.247	19.1649	20.7225	19.3661	21.563	18.9688	19.8646	21.1214	20.3341	20.1332	21.0186	21.3554	19.936	20.3198	20.3858
TG(51:3)_TG(15:0/18:1/18:2)	860.77	C54H98O6	Triacylglycerol	HMDB0043235		26.95	30.333	28.7668	28.3086	28.4706	27.7692	28.2186	26.8374	27.1507	28.5249	26.5316	28.074	27.1538	27.7666	29.4754	28.4363	27.9081	28.4249	27.9001	26.6777	30.2085	28.4067	27.6096	27.08	27.3997	27.9407	27.8577	27.5687	28.1754	29.6393	27.966	29.0153	27.6987	27.8689	27.6448	27.938	28.7687	28.0738	28.6645	28.1909	29.1935	27.8958	29.3368	27.9318
PC(42:5)_PC(20:0/22:5)	864.648	C50H90NO8P	Glycerophosphocholine	HMDB0008286		21.1101	22.2961	23.5084	20.6094	21.3543	21.2065	21.5998	21.3394	21.5392	21.586	21.8976	21.2537	21.2316	21.6114	22.8899	22.1901	23.5636	21.6979	23.0026	23.922	20.8674	21.7351	22.8108	23.4221	22.2141	22.0079	22.6696	22.1122	22.488	23.1779	23.1143	21.9148	21.7312	23.0869	21.4914	22.8599	22.2225	21.8667	21.624	22.3253	20.9869	21.3254	21.2818	21.3591
TG(49:2)_TG(15:0/16:1/18:1)	834.755	C52H96O6	Triacylglycerol	HMDB0043201		25.743	27.8748	27.6537	26.3572	27.3533	26.1765	26.6268	24.8708	25.5759	26.3382	25.0793	26.385	25.7784	25.0675	27.7012	26.6752	25.7756	26.8495	26.3635	25.4854	28.9648	26.854	26.6043	25.5732	25.937	26.5573	25.9169	25.8772	25.7059	27.6882	26.2586	27.7342	25.9303	26.4741	25.5168	26.2637	25.9348	26.6474	26.7078	26.9988	28.5602	25.7612	28.3262	26.5756
PC(31:1)	718.538	C39H76NO8P	Glycerophosphocholine	HMDB0007936	C00157	20.8684	20.5773	20.7274	19.9698	20.7684	20.9918	19.917	19.6622	20.0015	20.5849	20.18	20.2012	20.5229	19.8599	20.5697	20.6438	20.3804	20.2436	19.8032	19.6086	21.021	20.3957	20.7991	19.3532	19.8743	20.1068	20.5035	19.9937	17.466	21.8225	17.4366	18.4212	20.0969	20.961	20.0311	19.4025	20.7355	20.8089	20.1862	21.4495	20.4823	19.7622	20.1337	21.0317
LPC(16:1p)	478.329	C24H48NO6P	Lysoglycerophosphocholine			22.9091	23.6191	22.6754	22.6976	22.5246	22.6672	22.2809	22.8906	23.0099	22.6646	22.9271	22.6471	22.9221	22.9781	22.876	23.3138	23.1734	21.0862	23.0794	22.3411	22.6751	22.6442	22.9153	23.0628	22.6548	23.0522	22.8135	22.4652	22.2791	23.4254	22.3852	22.7569	22.3227	22.846	22.1182	22.6231	22.5071	22.1395	22.7529	22.4365	23.0521	22.6088	22.78	22.8296
SiE(20:4)	718.65	C49H80O2	Sitosterol ester			19.8496	19.149	19.126	17.9811	20.2555	18.1024	20.0114	19.5364	18.9123	19.4239	21.6373	18.7534	19.8136	19.1819	19.0738	20.2325	20.7667	19.877	20.8741	20.3839	18.3396	21.2233	20.1708	20.7656	19.5155	20.4435	20.1289	19.2557	20.0326	20.0243	19.382	20.3338	19.6923	21.3535	20.2565	20.0042	20.4955	20.3485	19.5221	21.2997	19.2949	20.3849	19.815	20.5355
PC(38:4)_PC(18:1/20:3)	810.601	C46H84NO8P	Glycerophosphocholine	HMDB0008079		27.9974	28.8926	27.7066	27.7454	27.0069	27.9506	27.9744	27.8776	27.7691	27.1159	26.2302	27.8264	27.821	28.1275	28.2253	26.4323	26.8214	28.0241	26.8186	26.1058	27.2894	28.4267	28.507	28.8745	27.9852	27.6037	28.5162	27.5406	25.0145	28.4855	27.5331	27.3267	28.4732	27.6389	28.0939	27.9975	28.0486	27.6935	27.9428	27.5382	27.3967	28.4496	28.2406	28.0834
TG(48:0)_TG(16:0/16:0/16:0)	824.77	C51H98O6	Triacylglycerol	HMDB0005356		27.2122	30.4241	29.0816	27.3339	29.0334	28.0902	27.2309	27.9139	27.1144	28.6703	27.1241	27.2623	27.5371	27.3234	28.5076	27.4099	28.2221	27.8576	27.6871	27.0232	30.7186	28.2483	29.2586	27.3515	27.7186	29.0296	26.9946	27.4143	27.6782	29.6807	27.8013	28.8747	28.303	28.3825	27.9089	28.1397	28.0112	28.486	29.1002	28.2618	30.0034	28.5583	30.515	29.383
PE(36:3)_PE(18:1/18:2)	742.538	C41H76NO8P	Glycerophosphoethanolamine	HMDB0009091		22.5737	23.2144	22.7639	22.6285	22.937	23.8801	21.9873	23.3091	22.8558	22.2175	20.866	22.2573	22.912	23.0767	24.5494	22.6242	22.637	23.5902	22.3513	21.0361	23.0588	22.7428	24.1907	22.0848	21.6912	23.0668	22.7342	21.5121	22.1746	23.7746	22.2705	22.1224	23.3344	22.5942	23.1072	24.0714	22.7713	22.9237	22.1291	21.748	23.1083	23.8195	24.1418	23.6539
TG(54:2p)_TG(18:0p/18:1/18:1)	888.838	C57H106O5	Triacylglycerol			19.2725	23.6804	21.4799	18.6152	20.7714	20.2269	19.5894	19.4877	20.3834	19.8064	19.4604	19.8466	20.5471	19.6619	21.3648	21.4243	20.0725	19.9042	20.9136	19.6045	20.4081	18.96	20.5302	20.1138	20.1639	20.2834	19.3121	14.52	14.5904	21.6429	20.2498	19.9912	19.8707	22.384	19.5495	20.0564	21.6836	20.6184	20.2073	20.8164	21.2739	20.5274	20.4683	20.2377
TG(40:0)_TG(16:0/12:0/12:0)/TG(12:0/14:0/14:0)	712.645	C43H82O6	Triacylglycerol	HMDB0103606		21.5675	22.5243	22.1456	21.4124	22.1736	21.5616	21.641	21.4475	21.3997	21.5745	21.4697	21.5953	21.6696	21.5471	21.7278	22.8515	22.7844	21.5346	22.7842	22.3451	22.4159	21.4301	22.8181	22.3998	22.5351	22.7392	22.6446	22.4618	23.2164	23.3471	22.3237	21.8356	21.7271	21.6475	21.5444	21.7438	21.6571	21.8445	21.9237	21.2494	22.4793	21.8129	22.962	22.7775
TG(45:3)_TG(15:1/15:1/15:1)	776.676	C48H86O6	Triacylglycerol	LMGL03012622		18.9894	20.2386	19.8444	18.7228	19.2729	19.1269	19.6554	19.114	18.6322	19.142	19.0402	18.8286	18.8884	18.6283	18.986	19.1359	19.1603	18.8098	18.3196	19.1325	22.3686	18.6911	19.4296	18.4797	17.176	18.6561	17.8619	18.3353	18.7093	19.9315	17.7157	20.123	19.0171	19.4059	19.2587	19.1194	19.1019	19.188	19.7143	19.6391	19.9286	19.0619	19.7691	19.6711
SM(d41:2)_SM(d41:2)2	799.669	C46H91N2O6P	Sphingomyelin	HMDB0240634		28.0096	26.81	27.0806	26.5845	27.1135	26.9699	26.9267	26.5864	26.2389	26.8904	27.2442	26.8462	26.857	26.0305	26.7198	27.1476	27.5487	27.2183	27.3829	27.098	26.2109	26.9529	27.3362	27.1567	26.5348	26.6637	26.774	27.0544	26.3806	27.1596	26.6659	27.0516	25.8224	27.575	25.7135	26.8652	27.3189	27.3624	27.1258	27.8362	26.7167	26.9545	27.0823	27.583
TG(44:1)_TG(14:0/16:1/14:0)/TG(16:0/10:0/18:1)	766.692	C47H88O6	Triacylglycerol	HMDB0042301		24.0952	26.7395	25.5179	24.3023	25.5355	24.4838	24.1294	24.2322	23.9063	25.1175	24.0903	24.0533	24.2332	24.479	24.9908	24.0075	24.4606	24.396	24.2753	23.9525	26.1549	24.1679	25.0969	23.8167	23.7218	24.8705	23.5327	23.5824	25.3486	26.5236	23.9571	25.4879	24.3524	24.4656	23.7968	24.5275	24.6229	24.6933	25.4983	24.4884	25.3935	24.5763	26.2756	25.7791
TG(50:2e)	834.791	C53H100O5	Triacylglycerol			20.777	23.7924	22.8916	21.0576	21.7311	21.5403	20.5578	22.1625	21.8172	21.8421	20.8419	21.5099	22.1878	21.1099	22.2035	23.5068	21.1906	21.8076	21.8682	20.3951	22.8701	21.3339	21.7606	21.4903	21.4455	21.3212	21.1385	21.0477	23.5676	23.017	21.0363	22.7393	20.458	23.2079	20.4963	21.5037	22.608	22.1036	21.6794	22.6226	22.8797	21.7234	22.3366	22.2916
TG(48:0e)_TG(16:0e/16:0/16:0)	810.791	C51H100O5	Triacylglycerol			18.7602	22.8711	21.6756	19.2121	19.8087	19.4905	18.4849	21.0357	20.5209	20.1397	18.7451	19.9964	20.3934	19.5187	20.1614	21.8287	19.7556	19.7534	19.8449	17.4304	22.6314	19.3468	20.2704	19.7514	18.7926	19.322	19.8227	19.1697	22.6265	21.7891	19.4398	21.0428	19.3405	21.8511	19.2442	19.7874	20.8171	20.0289	20.1573	21.0877	21.7296	20.1091	20.6861	20.5588
SM(d36:3)	727.575	C41H79N2O6P	Sphingomyelin	LMSP03010047		23.8154	23.2031	23.3597	23.5449	23.2159	23.3731	23.3641	23.382	23.4871	22.9948	24.0541	23.5906	23.4358	22.8144	23.26	23.6573	24.2467	23.3775	23.4199	23.6586	22.9802	23.4826	23.5282	23.5639	23.0152	23.2553	23.3287	23.3796	22.8812	23.5976	22.6979	23.0038	23.3135	23.3779	23.2004	23.2841	23.5718	23.6465	23.044	24.1172	23.763	23.3947	23.0642	23.9088
PC(33:0p)	732.59	C41H82NO7P	Glycerophosphocholine	HMDB0011238		17.2113	18.8116	19.6396	16.1119	17.958	17.6362	17.9957	19.2073	19.0427	17.3181	18.746	18.7676	19.3599	18.0543	18.5556	18.3432	18.7681	18.4459	18.5568	16.6675	16.9838	17.4027	18.447	18.5171	18.6403	18.234	18.5342	17.7143	19.44	18.7195	17.117	18.1714	18.2173	20.031	18.3577	18.1623	19.2581	18.7629	17.5628	20.4771	18.6424	18.9382	18.6101	19.5336
TG(58:7)_TG(18:1/18:1/22:5)	950.817	C61H104O6	Triacylglycerol	HMDB0049913		25.1444	28.1307	27.369	25.469	27.026	25.7453	26.1306	24.5053	25.2683	26.6207	24.5911	26.0884	25.5024	25.9172	27.1168	26.7921	26.2427	26.0171	26.5108	25.9424	26.995	26.725	25.2277	26.4187	25.2037	25.9845	26.5761	25.2083	25.7306	26.5268	25.4937	27.6417	25.8263	27.7458	25.8203	27.0592	26.72	26.4521	26.6998	26.633	25.5914	25.5817	26.2911	24.7653
TG(57:1)_TG(15:0/20:0/22:1)	948.895	C60H114O6	Triacylglycerol	HMDB0043088		22.5816	27.0572	25.0966	23.5896	24.5877	24.3	24.1462	23.3107	22.7644	24.6994	22.4356	23.0549	23.6188	23.4926	25.5256	25.0547	25.5005	24.9602	24.5884	23.9515	26.1012	24.0734	26.7188	24.1587	25.2008	26.1252	23.6405	24.5979	24.8743	26.7703	25.5648	24.7242	23.2576	24.1739	23.3947	23.4689	23.9294	23.648	24.487	23.5514	25.9938	23.6951	25.8193	24.0026
Arachidonic acid(FFA(20:4)	303.233	C20H32O2	Fatty acid	HMDB0001043	C00219	29.633	29.3291	28.8286	29.4547	28.9417	27.9814	29.5952	29.0998	29.1629	28.9027	30.2517	28.9403	29.0725	30.0211	29.7979	29.6556	29.1452	29.4868	29.8566	29.9522	29.2921	29.841	28.3292	29.5694	29.8046	29.7074	29.702	30.0067	29.1532	28.7475	29.0344	29.7451	29.123	29.3282	29.2698	28.6884	29.6103	29.3273	29.5565	29.9427	28.8481	28.8676	28.596	28.7281
TG(48:3)_TG(18:1/12:0/18:2)	818.723	C51H92O6	Triacylglycerol	LMGL03013462		24.4989	29.5419	27.6087	26.1394	27.8668	26.1319	26.1698	25.857	25.5302	27.4006	24.0015	25.7423	26.056	27.1023	28.0385	27.0369	27.1006	25.9726	27.2136	25.1179	29.0444	27.0383	27.0764	26.033	26.0208	27.0486	26.3906	16.9759	27.8168	29.1358	26.1464	28.5	27.084	26.1137	25.6579	26.5893	27.5221	26.7727	28.0886	26.3195	26.4909	27.1978	28.4238	27.1015
ChE(22:6)	714.618	C49H76O2	Cholesterol ester	HMDB0006733	C02530	27.9437	26.1501	27.3921	26.7125	27.233	26.7405	27.1849	25.9006	27.1179	27.5452	27.9212	27.5569	26.1191	25.5258	25.9502	27.5697	27.5654	26.8356	26.7769	27.636	25.9344	27.8038	27.1869	28.0338	26.6865	26.7645	27.1155	27.251	26.9203	26.9794	26.7797	27.7545	27.0777	28.3002	27.1059	27.9285	27.598	27.52	27.0762	28.1552	26.1663	27.217	26.238	27.1466
CerG3(d34:0)_CerG3(d18:0/16:0)	1026.69	C52H99NO18	Neutral glycosphingolipid			20.2494	16.7219	18.9646	18.8731	18.8468	19.1663	19.4853	19.9451	19.4982	17.2499	20.4402	19.1394	19.3013	19.4319	19.1311	18.8638	21.1606	18.7326	20.4817	19.0532	19.1997	19.4584	20.5119	20.8167	19.9901	19.2894	19.6111	20.0403	19.3514	19.7437	19.9908	18.8963	20.6993	18.7689	20.4603	17.1889	19.3983	18.8648	18.4086	18.9015	17.29	20.0088	18.1991	19.8287
PE(38:4)_PE(20:1/18:3)	768.554	C43H78NO8P	Glycerophosphoethanolamine	HMDB0009259		25.4221	26.2314	26.0834	25.2951	26.2227	25.3388	25.7386	25.3618	25.2895	25.97	25.035	25.0978	24.8556	25.8035	27.3387	25.8261	25.7745	26.4293	26.0603	23.6768	26.3518	25.6132	25.0719	25.1666	24.5012	26.3197	25.4496	25.1784	25.5944	26.417	25.7039	25.9839	25.6393	26.2857	25.7115	26.157	26.2329	26.2623	25.696	25.6668	26.3807	25.2371	26.5388	25.7911
TG(52:2e)_TG(16:0/18:2/O-18:0)	862.822	C55H104O5	Triacylglycerol	HMDB0044276		19.8407	22.7838	21.9711	20.1946	20.8512	20.395	19.8814	21.0261	20.8829	20.8165	20.1239	20.9698	21.2477	19.6909	21.3214	22.2535	20.4369	21.0003	21.0555	19.4238	21.7109	20.5936	20.9915	20.6207	20.6227	20.9313	20.0956	19.7516	23.2234	21.2742	20.1918	21.7789	19.9403	22.6879	19.5185	20.678	22.1376	21.5499	20.9129	22.1865	21.9159	20.8464	21.4452	21.2061
TG(51:1)_TG(15:0/20:0/16:1)	864.801	C54H102O6	Triacylglycerol	HMDB0043083		24.5714	26.6115	26.8044	24.6847	25.4985	24.34	25.4042	24.9463	24.447	26.0294	26.3734	25.0244	24.6882	24.1196	25.9517	25.1423	26.7768	25.4088	24.3485	24.314	28.4934	25.97	25.5789	23.3938	24.8188	25.2608	24.0512	24.677	25.2008	27.4893	24.8308	25.4918	26.1948	24.7949	25.9367	24.3106	25.294	24.9747	25.8384	25.9031	30.0951	25.3904	26.251	26.4214
PE(34:1)_PE(16:0/18:1)	718.538	C39H76NO8P	Glycerophosphoethanolamine	HMDB0008927		22.0988	23.492	22.8859	22.5398	23.0364	22.5586	22.3992	22.1764	21.7203	22.6036	21.1332	21.5795	21.4137	22.3306	23.6158	22.331	22.4137	23.5146	22.6504	18.9307	23.2483	22.5785	23.2543	21.7981	22.0603	23.2721	22.2708	21.759	21.7556	24.0374	22.231	22.7652	22.7134	22.3662	22.84	22.8292	22.312	22.5645	22.5124	22.1001	23.6043	22.6	23.9121	23.3719
PC(40:5p)	820.621	C48H86NO7P	Glycerophosphocholine	HMDB0011261		25.6712	25.8372	24.9535	24.3145	25.3655	24.6892	24.8893	24.4393	24.2873	24.8551	25.8794	24.5534	24.8393	25.7053	24.1216	26.2583	26.5656	25.4136	26.5364	26.1939	23.504	25.2947	26.1615	26.3935	25.5054	24.8941	26.3657	26.2874	25.1076	26.1976	25.3269	25.3695	25.2126	25.7409	24.6477	25.4441	24.9478	25.3262	25.4477	26.1344	24.7249	25.2593	23.6823	25.3721
DG(36:4)_DG(18:2/18:2)	634.54	C39H68O5	Diacylglycerol	HMDB0007248		25.2375	27.3641	25.8894	26.5278	25.8091	25.7017	25.3173	24.9705	25.3709	25.4911	24.5655	25.8238	25.2831	25.6452	27.3539	26.5602	25.9998	25.2864	25.7748	24.3412	27.0346	26.1065	25.0194	25.3781	25.2388	25.5052	25.6505	25.5278	26.1609	26.4583	25.4953	25.8393	24.6045	24.4041	24.4839	25.9011	26.2991	25.681	25.6932	24.324	24.0884	25.2062	26.1433	24.2108
SM(d39:2)	771.637	C44H87N2O6P	Sphingomyelin	LMSP03010064		24.2321	23.4454	23.6446	23.2656	23.6249	23.6354	23.3081	22.5811	22.7867	23.219	23.3559	23.6504	22.7151	22.5187	22.7704	23.3581	23.7649	24.0336	23.7915	23.0419	22.8012	23.3441	23.6439	23.7908	22.927	23.0722	23.0908	23.1717	23.121	23.4856	23.2493	23.5099	22.2069	23.4596	21.9932	23.475	23.7515	23.9375	23.5848	24.3229	22.9914	23.0544	23.2454	23.8191
PC(32:1p)	716.559	C40H78NO7P	Glycerophosphocholine			23.0191	23.3507	23.0025	21.9816	23.538	22.5995	23.2923	23.635	22.9385	23.1168	23.6447	23.3218	23.3284	23.1154	22.8109	23.352	24.0185	23.6172	24.3419	24.0494	22.2795	23.5249	23.8461	23.5465	23.3803	22.831	23.7312	23.5951	22.3471	23.6231	22.3799	23.8664	23.5723	24.165	23.4328	23.4133	23.6527	23.5771	23.8418	24.3584	23.6801	23.6514	22.482	23.0728
TG(54:5)_TG(18:0/18:2/18:3)	898.786	C57H100O6	Triacylglycerol	HMDB0045301		30.9193	32.9622	30.5468	31.3377	30.8787	31.7388	30.0012	29.2193	29.7179	30.7527	28.9941	30.1453	29.8614	30.601	33.0323	32.203	31.7334	31.6722	32.1609	30.2894	31.9517	30.5342	31.0512	31.2248	31.0574	31.5699	31.8405	31.5747	32.5879	32.7055	31.9805	31.3343	31.1568	30.6313	29.6788	31.4296	31.0448	31.5159	31.0974	29.8443	30.0217	30.7329	31.3264	29.2682
8,11,14-Eicosatrienoic acid(FFA(20:3n6)	305.249	C20H34O2	Fatty acid	HMDB0002925	C03242	27.7228	27.7445	26.5944	26.4109	26.7631	25.8628	26.8194	26.2084	26.2217	26.2883	27.0926	26.6641	25.9421	27.3996	27.0056	27.0103	27.1443	26.8383	27.3064	27.4924	27.316	27.9128	25.6779	26.8795	27.2233	27.6876	26.7804	26.8832	26.4287	26.3512	26.4896	27.2769	26.6879	26.2027	26.6414	26.1261	27.0367	27.2592	27.6066	26.6458	25.7617	26.1382	25.6762	26.0188
SM(d38:1)	759.637	C43H87N2O6P	Sphingomyelin	HMDB0012102		28.5792	28.2756	28.1182	27.9972	27.9316	28.0776	27.7894	27.9508	27.7352	27.9752	27.9422	28.1705	27.8591	27.3271	27.8326	28.0438	28.318	28.0018	28.0963	27.9829	27.4871	28.0992	28.315	28.2352	28.4995	28.1143	27.7875	27.9645	27.4155	28.09	27.9719	27.6033	27.3614	28.1735	27.2426	27.67	28.4919	28.3126	28.4997	28.6515	28.1862	28.2275	27.6716	28.2313
DiHODE isomer3	311.223	C18H32O4	Fatty acid			20.0786	19.1911	19.3872	19.4175	19.0873	19.1843	18.1881	18.445	18.976	18.0839	19.966	18.6785	19.9243	18.3781	19.5907	18.6409	18.3985	19.1177	19.0524	19.4151	18.4364	19.2274	19.3197	18.6647	19.3924	18.9398	19.0016	19.3557	18.824	18.7711	19.0014	18.8082	19.1757	19.1757	19.2421	18.6426	19.373	19.4445	18.4841	17.8551	18.5114	20.6095	21.3943	18.7387
TG(50:2)_TG(16:0/16:1/18:1)	848.77	C53H98O6	Triacylglycerol	HMDB0005377		28.9617	33.7584	31.4006	29.9793	31.3598	30.3203	31.1602	29.2537	29.7001	31.1396	28.5837	29.9806	28.9795	30.2002	31.862	29.8085	30.8013	30.1575	30.5061	28.9245	32.7833	31.3297	30.9549	29.9419	29.9641	31.0106	29.9589	30.4464	30.1883	32.4504	30.3846	32.1862	30.5948	30.8681	30.2022	30.5037	31.0201	30.6246	31.8234	30.849	31.7442	30.6378	32.0662	30.2993
Cer(d34:1)_Cer(d18:1/16:0)	538.519	C34H67NO3	Ceramide	HMDB0004949	C00195	18.1133	17.7761	17.6771	18.7287	16.7211	18.0675	18.3665	18.5083	19.2422	17.8561	18.5902	17.6247	17.0409	18.6828	16.6673	22.3858	22.1405	18.1859	22.4233	22.0662	15.4378	18.6579	22.4116	22.1465	22.0094	22.5047	22.6457	22.4542	22.6579	22.2673	22.5512	18.0866	20.3625	19.8429	20.1124	19.1704	17.9637	20.3696	19.8293	20.5558	19.7616	20.0678	20.6223	19.8107
PC(36:5p)_PC(16:0p/20:5)	764.559	C44H78NO7P	Glycerophosphocholine	HMDB0011222		23.3857	24.2077	25.8717	22.7652	24.4048	23.2903	23.9659	23.5273	23.5171	24.2454	22.8359	24.7583	25.6115	23.1189	22.3192	25.8326	23.7464	25.0053	24.8763	25.7683	23.9423	23.7075	24.0408	24.1121	24.2276	23.3438	25.1437	25.0639	24.5754	24.9004	23.9522	24.9709	23.1505	27.2476	23.0003	25.301	24.705	24.9385	24.0925	26.5439	24.164	23.4473	23.2719	23.5425
Cer(d44:3)_Cer(d18:2/26:1)	674.645	C44H83NO3	Ceramide			22.7596	23.5061	22.4704	21.568	21.7429	22.123	21.8033	22.5069	22.0842	22.1945	22.4965	23.1733	21.8202	21.1895	22.988	22.4217	22.8631	21.4797	22.4197	22.5903	22.6105	22.4874	22.7311	22.8347	23.1818	23.6362	21.5869	22.3969	22.2764	22.702	22.2021	22.0892	22.5249	21.6711	22.6042	21.4443	22.203	21.9875	22.4731	21.6035	23.5969	22.435	21.9601	22.0243
LPC(22:1)	578.418	C30H60NO7P	Lysoglycerophosphocholine	HMDB0010399	C04230	19.6924	20.1011	21.2272	19.1763	19.3882	19.9954	19.6206	19.6749	19.6973	19.8807	20.2156	19.4506	19.7683	19.8854	19.3191	20.4553	20.588	18.9141	20.6065	19.5752	19.1094	19.7386	20.4811	20.5067	19.8536	19.941	21.1855	20.1678	19.6546	20.529	21.2353	19.5757	19.744	20.7679	19.8956	21.0995	20.2498	19.6666	19.3446	20.0275	19.4591	19.1853	19.3295	19.7673
PC(38:2)_PC(18:0/20:2)	814.632	C46H88NO8P	Glycerophosphocholine	HMDB0008045		26.5715	28.4361	27.2022	26.3746	26.7636	26.7809	26.9077	25.99	26.1895	26.6701	26.024	26.4414	26.3886	26.1677	26.5622	26.3171	27.5154	26.4943	26.8792	26.6654	26.6079	26.8706	27.4508	27.2159	26.5281	26.0174	26.6618	26.939	26.2526	27.3549	26.3264	26.4958	26.4862	26.745	26.2908	26.5569	26.4089	26.4265	26.7825	26.5938	26.1532	26.5701	26.0893	26.2355
SM(d35:1)	717.591	C40H81N2O6P	Sphingomyelin	HMDB0240609		26.5088	25.4777	25.7191	25.5706	25.5683	25.3909	25.9789	25.597	25.4653	25.4743	26.2966	26.1454	25.8783	25.0362	24.9852	25.985	26.5368	25.9368	25.9498	25.9158	25.1785	26.0916	26.0442	25.8764	25.6665	25.4237	25.9359	25.8321	25.1797	25.9862	25.6711	25.2788	25.9459	26.0575	25.8578	25.4297	25.9732	25.6438	25.626	26.9088	26.329	26.0391	25.1924	26.0213
PC(34:4)_PC(16:1/18:3)	754.538	C42H76NO8P	Glycerophosphocholine	HMDB0008007		23.4973	25.7967	25.402	23.8285	25.2404	23.271	23.8842	24.0303	23.8189	25.3529	23.0478	23.7112	24.0568	24.6059	24.7515	24.4406	24.53	24.9507	25.9483	25.4197	25.285	24.9029	24.6256	24.7522	24.3094	25.0533	24.4281	23.7998	24.6923	26.1159	23.7463	24.8509	24.3885	25.2122	24.0554	23.7047	25.5316	25.2045	25.0074	25.1694	24.6585	24.7511	25.2595	25.0475
TG(44:2)_TG(16:0/10:0/18:2)	764.676	C47H86O6	Triacylglycerol			22.044	25.3815	24.2483	22.3103	24.3234	22.6406	22.3222	22.6841	22.2837	23.7749	22.1644	22.4845	22.6222	22.8517	23.8905	22.8676	22.7804	22.3421	22.993	22.2657	24.8684	22.5448	24.3817	22.1666	19.2017	23.5182	22.0179	21.7545	24.0928	25.3394	22.4067	24.2476	22.8792	22.7871	22.4749	22.5977	23.0591	22.8286	24.0958	22.9209	23.7593	23.398	25.1563	24.6714
Cer(d42:3)_Cer(d18:2/24:1)	646.613	C42H79NO3	Ceramide			22.1358	22.1828	21.6837	21.8646	22.004	21.7383	21.6238	20.9131	21.726	21.0726	21.6052	21.5109	21.0091	21.5585	21.1707	21.9381	22.1338	21.2269	21.9329	20.41	21.694	21.8475	21.5632	21.5932	20.6005	21.1682	21.5843	21.334	20.6195	21.7312	21.6767	21.4356	21.4353	21.8098	21.2729	21.2183	21.7727	21.8788	21.6509	22.5896	21.6034	21.1195	21.3527	21.5486
PE(40:8)_PE(18:2/22:6)	788.522	C45H74NO8P	Glycerophosphoethanolamine	HMDB0009111		18.9404	18.8216	17.8803	18.4657	18.7624	19.0003	18.3003	18.5191	18.4778	18.7963	17.9062	18.61	18.3439	18.5004	19.5363	19.1053	18.7598	18.391	19.0358	18.1194	18.4734	18.9609	19.2268	18.4204	18.2364	18.8664	18.3428	18.4096	18.2345	19.5207	18.1694	18.6997	18.6613	18.5013	18.5761	19.7911	18.7731	18.8715	18.4402	18.2422	18.5599	18.7774	19.1641	18.1635
Azelaic acid	187.098	C9H16O4	Fatty acid	HMDB0000784	C08261	21.7649	21.9042	21.6877	24.8905	21.9909	21.4321	21.4764	21.6841	21.6077	21.8015	21.5551	21.4834	22.0165	21.6293	21.4013	22.1807	21.7522	21.7544	21.7304	21.3586	21.9574	21.3921	22.3905	21.8631	21.7972	21.8164	21.1982	21.9222	21.3471	21.2354	21.7914	21.7523	21.76	21.1481	21.4314	21.4284	21.8811	21.8692	21.9086	21.2758	21.4924	21.312	21.8685	21.8487
TG(52:4)_TG(16:0/18:1/18:3)mixture	872.77	C55H98O6	Triacylglycerol	HMDB0044123		32.7233	34.9279	33.5439	33.8109	33.6131	33.6401	32.9091	32.4447	32.9096	33.2051	32.0976	33.4777	32.8633	33.4126	34.9593	33.9726	33.2871	33.4607	33.2578	32.0771	35.1142	33.8896	32.8879	32.8087	33.1282	33.5552	33.2561	32.9098	33.9469	34.2303	33.5404	33.8291	32.2929	30.539	32.2329	33.1291	33.7601	33.3115	33.4107	32.0461	32.5513	32.8522	34.2119	32.1058
ChE(18:3)	664.603	C45H74O2	Cholesterol ester	HMDB0010370	C02530	22.436	20.9112	21.6917	21.4779	21.5444	20.9555	21.3437	21.1627	21.8368	20.8258	22.4873	21.8138	21.6933	21.7032	18.288	21.6678	22.353	21.834	22.4979	22.5392	21.0192	22.3486	22.5587	23.28	20.8429	23.8147	20.9349	20.9999	22.3764	22.7089	21.1788	22.2021	21.6773	23.1441	21.4336	20.4379	22.2997	22.2624	21.9727	22.32	21.1699	21.4258	21.2211	22.3905
PC(33:0e)_PC(18:0e/15:0)	734.606	C41H84NO7P	Glycerophosphocholine			21.3535	19.7777	20.3312	19.5195	20.7558	20.71	21.0375	21.652	20.5131	20.7522	21.2052	21.0803	21.9839	20.261	19.6226	21.1155	21.4643	21.4195	20.8472	21.2296	18.6216	20.7489	20.9077	20.0519	20.5036	20.0212	21.2587	20.947	20.7417	21.4551	20.0568	20.0464	21.4328	21.2488	21.2633	20.0616	20.7835	20.7564	20.8702	22.4384	22.5888	21.4448	19.8226	20.9394
CerG3(d42:1)_CerG3(d18:1/24:0)	1136.8	C60H113NO18	Neutral glycosphingolipid	HMDB0004886	C04737	20.4674	18.8214	19.7066	18.878	19.7064	19.4805	19.5647	20.3505	19.476	19.7249	19.9245	18.9164	19.5801	19.1269	19.7185	19.3059	20.1409	19.2631	20.1258	20.1085	17.7454	20.752	20.0264	20.0713	19.6246	18.9595	19.8117	19.9703	18.6116	19.3536	19.281	19.7138	19.7529	20.3119	19.7627	19.3134	19.6041	19.6458	20.4116	20.2833	19.4168	19.7583	19.1301	19.6668
ChE(20:3)	692.634	C47H78O2	Cholesterol ester	HMDB0006736	C02530	24.518	24.8514	24.1279	23.1187	24.4713	23.2165	24.0181	23.4273	23.3651	23.9191	24.6565	23.8904	23.6305	23.4015	23.2338	23.9752	24.1729	23.4499	23.6658	24.0314	23.471	24.9932	24.1535	24.6485	23.8562	23.9951	23.3742	23.5502	23.2946	24.3568	23.5483	24.3514	23.3732	24.6189	23.3488	23.3903	24.3295	24.2234	24.5802	24.0857	23.8858	24.2279	23.6197	24.1324
TG(60:6)_TG(18:1/20:4/22:1)	980.864	C63H110O6	Triacylglycerol	HMDB0050084		20.8731	24.6325	23.682	21.6753	22.6746	21.94	20.8913	20.8196	21.0137	22.9083	21.1195	20.651	21.7252	21.485	23.6753	22.7325	22.4337	23.8356	23.2324	22.4297	23.4784	22.2069	21.802	22.6006	21.3141	22.6417	22.0487	21.7449	22.1361	23.1226	21.3149	23.5743	22.4669	23.4679	21.9834	22.6249	22.589	22.3345	22.9266	22.8488	22.2368	21.9188	22.8085	21.5783
TG(52:2p)	860.807	C55H102O5	Triacylglycerol			21.714	24.94	23.792	21.7544	22.8965	22.4366	21.386	22.2916	22.4515	22.5634	21.8588	22.1595	23.015	21.7715	23.5739	23.9232	22.2622	22.5739	23.154	21.9013	23.4033	22.1479	22.8071	22.679	22.6527	22.4396	21.7385	21.9873	23.6206	23.8408	22.0631	22.634	21.743	23.8248	21.525	22.4017	23.714	22.9473	22.5984	22.6567	23.61	22.7309	23.2277	23.0984
Docosadienoate (22:2n6)	335.296	C22H40O2	Fatty acid	HMDB0061714		23.244	22.8732	21.2866	21.7911	22.1975	21.9748	22.6278	21.9611	21.6677	21.6373	22.5657	22.2951	21.86	22.6315	22.3466	22.2661	22.182	21.6182	22.5935	22.6872	22.4049	22.7186	21.6556	22.229	22.4402	22.468	21.9185	22.4598	22.2841	21.5988	21.7016	21.7782	22.0375	21.3641	22.4204	21.7082	22.2711	22.3155	22.401	22.3736	21.4713	21.2507	21.3367	21.49
TG(49:2)_TG(15:0/16:0/18:2)	834.755	C52H96O6	Triacylglycerol	HMDB0043032		28.0654	29.1252	28.5605	28.1741	28.3984	28.1237	28.2067	28.1404	28.0399	28.392	28.0544	28.1462	28.0662	28.053	28.4925	28.3166	28.3857	28.4169	28.1641	28.178	29.2781	28.1757	28.3368	28.1199	28.1888	28.1534	28.1312	28.0529	28.256	29.0738	28.1532	28.4676	28.1601	28.0684	28.2271	28.0512	28.2555	28.2057	28.6294	28.3124	29.1133	28.2564	28.8856	28.5537
Octadecanamide	284.295	C18H37NO	Fatty acid	HMDB0034146	C13846	24.5362	24.5493	24.7387	24.4589	24.5097	24.6413	25.2469	24.8671	24.9646	24.3199	24.8063	24.5568	24.1349	24.9175	24.731	24.5558	24.3709	24.0761	24.2361	24.2695	23.9696	25.2621	24.2214	24.8127	24.159	24.2139	24.7191	24.3064	24.4193	24.3719	24.0388	24.3097	23.9799	24.5498	24.9608	24.9122	24.278	24.2539	24.0873	24.7667	24.4937	24.5221	24.0764	24.1703
TG(44:0)_TG(16:0/14:0/14:0)	768.708	C47H90O6	Triacylglycerol	HMDB0103926		23.397	26.46	25.4282	23.1682	25.5791	23.6664	23.5891	23.5799	23.3412	25.0642	23.3122	23.4746	23.7119	23.8467	24.4395	23.3592	24.1654	23.6241	23.4915	22.9741	26.6128	23.8194	24.6149	23.0339	23.4028	24.9226	22.8424	22.4557	25.1225	26.5268	23.1654	25.2543	23.8308	23.8177	23.7516	23.7034	23.9887	23.964	25.3223	23.8386	25.0748	24.1003	26.8123	25.7166
TG(56:10)_TG(18:3/18:3/20:4)	916.739	C59H94O6	Triacylglycerol	HMDB0053072		21.6151	25.6786	23.4341	23.2448	22.4548	21.3941	21.4006	20.4505	21.2461	22.8657	21.2391	22.7418	22.5185	23.3194	22.4172	25.3569	21.8712	21.8904	15.6474	23.0319	24.5687	23.2341	21.7052	23.0689	20.8965	23.2497	23.3613	21.5139	24.7127	24.1769	22.771	24.8136	21.0959	24.5204	21.141	23.6466	24.3637	23.5644	22.3656	22.8977	20.2093	19.5757	23.6203	22.2383
PC(30:0)	706.538	C38H76NO8P	Glycerophosphocholine	HMDB0007869		24.9781	26.5417	26.4921	24.3208	26.3825	24.6289	25.2178	25.2435	24.1431	26.2738	24.1988	24.684	25.0194	25.0198	24.9709	25.1392	25.5181	25.29	26.2995	26.3826	25.9939	26.3625	26.6083	26.267	25.4486	25.7024	25.002	24.919	25.0365	26.9664	24.9298	26.0667	25.4707	25.9602	25.4361	24.3174	25.8172	25.4576	26.4229	26.4424	25.3189	26.3813	26.252	26.2851
TG(53:2)_TG(17:0/18:1/18:1)	890.817	C56H104O6	Triacylglycerol	HMDB0062701		26.2355	30.0893	27.8808	27.2101	27.5657	27.1452	27.8186	26.4724	26.578	27.7521	26.8978	27.1519	26.8514	26.6738	28.9011	27.5812	27.8027	27.6343	26.8012	26.217	29.0998	27.2271	27.4488	26.0198	26.9912	27.4218	26.9009	27.0736	27.2453	29.1078	27.4148	27.7128	27.496	28.0241	27.3734	27.0745	27.7356	27.2028	27.5094	27.9457	30.3617	27.2671	28.4433	27.2411
TG(56:6)_TG(18:0/18:2/20:4)/TG(18:1/18:1/20:4)	924.801	C59H102O6	Triacylglycerol	HMDB0005412		28.4117	29.7263	29.7639	28.8588	29.3884	28.8088	29.2599	27.3366	28.3699	29.1112	28.8653	29.099	28.1748	28.5647	30.2829	30.0534	29.3742	29.0985	30.1112	28.4552	29.9653	29.1494	28.6447	28.7219	28.6831	29.8423	29.3557	29.513	29.5596	30.7346	29.8084	29.9566	28.7208	29.3745	28.5245	28.9452	29.4691	29.2485	29.1822	28.1805	28.4851	27.9599	29.1523	27.7194
TG(55:4)_TG(19:1/18:1/18:2)	914.817	C58H104O6	Triacylglycerol	LMGL03016219		23.171	26.7603	24.0908	24.2492	23.9985	24.03	24.1699	23.0987	23.6904	24.0651	23.4389	24.2187	23.8843	23.6817	25.3967	24.6607	24.2731	24.2131	23.7311	22.497	25.2072	24.3624	23.9646	23.1179	22.8272	23.4691	23.9421	23.5725	24.0665	25.0242	23.5945	24.3363	24.059	24.1977	23.9081	24.5017	24.5751	23.853	23.9355	24.1934	25.0822	23.6432	24.6736	22.8824
TG(52:1e)_TG(16:0/O-18:0/18:1)	864.838	C55H106O5	Triacylglycerol	HMDB0044649		20.3278	24.4224	23.0242	20.8095	21.6528	21.2653	20.813	21.5885	22.2432	21.564	20.9923	21.8919	22.0354	20.7448	22.2621	23.0106	21.3251	21.6054	21.7953	19.7161	22.8758	21.0128	22.0071	21.1457	21.2632	21.4821	21.0858	20.6154	24.1776	22.9207	21.3386	22.5377	21.0484	23.7555	20.789	21.5194	23.2843	22.3118	21.725	22.8745	23.1198	21.6717	22.1711	21.8417
PC(38:6)_PC(18:2/20:4)	806.569	C46H80NO8P	Glycerophosphocholine	HMDB0008147		27.7728	28.6096	27.9668	27.0977	27.9251	27.3268	27.2707	27.7463	27.4726	27.6158	27.4665	27.438	27.9333	27.6278	28.0135	28.2901	28.2208	27.6517	29.0405	28.1057	27.8448	27.9851	27.5533	28.0225	27.657	27.7008	28.1247	27.8188	27.7916	28.7457	27.6372	27.828	27.3164	28.8775	27.2034	27.9625	28.2646	28.067	27.3605	28.6464	27.9594	27.5368	28.2385	27.9476
TG(46:1)_TG(14:0/18:1/14:0)	794.723	C49H92O6	Triacylglycerol	HMDB0042331		25.7111	29.4345	27.6502	26.0422	27.9144	26.1948	26.1879	26.0886	24.4976	27.3159	25.233	25.9448	26.0182	26.4631	27.3257	25.9913	26.415	26.258	26.262	25.4065	28.9481	26.5489	27.0768	25.5766	25.9099	27.172	25.3169	25.1068	27.4516	28.9044	25.783	27.8744	26.6637	26.3626	25.9934	26.0406	26.7959	26.4645	27.907	26.3166	27.6647	26.7645	28.7649	27.7034
TG(46:1)_TG(16:0/12:0/18:1)	794.723	C49H92O6	Triacylglycerol			25.7111	29.4345	27.6502	26.0422	27.9144	26.1948	26.1879	26.0886	24.4976	27.3159	25.233	25.9448	26.0182	26.4631	27.3257	25.9913	26.415	26.258	26.262	25.4065	28.9481	26.5489	27.0768	25.5766	25.9099	27.172	25.3169	25.1068	27.4516	28.9044	25.783	27.8744	26.6637	26.3626	25.9934	26.0406	26.7959	26.4645	27.907	26.3166	27.6647	26.7645	28.7649	27.7034
TG(46:1)_TG(16:0/14:0/16:1)	794.723	C49H92O6	Triacylglycerol	HMDB0042129		25.7111	29.4345	27.6502	26.0422	27.9144	26.1948	26.1879	26.0886	24.4976	27.3159	25.233	25.9448	26.0182	26.4631	27.3257	25.9913	26.415	26.258	26.262	25.4065	28.9481	26.5489	27.0768	25.5766	25.9099	27.172	25.3169	25.1068	27.4516	28.9044	25.783	27.8744	26.6637	26.3626	25.9934	26.0406	26.7959	26.4645	27.907	26.3166	27.6647	26.7645	28.7649	27.7034
CerG3(d42:3)_CerG3(d18:2/24:1)	1132.77	C60H109NO18	Neutral glycosphingolipid			20.2346	19.0015	19.3252	18.7839	19.6923	19.2718	20.19	19.5685	19.6347	19.8337	20.1001	19.4337	18.8612	19.3915	19.2874	19.0027	20.068	19.4365	20.1428	20.012	16.586	20.4622	20.1789	20.2184	18.7873	18.8928	19.161	19.4042	17.8178	18.7306	19.1545	19.5932	20.4634	19.5118	20.5083	19.3254	19.6353	19.8855	20.1519	19.8426	18.7586	19.7583	19.0335	19.569
PE(35:3)_PE(17:0/18:3)	728.522	C40H74NO8P	Glycerophosphoethanolamine	LMGP02010687		21.7869	23.7657	23.7325	21.5858	23.6423	21.8326	22.5036	22.6562	21.2573	23.4453	21.2954	21.9114	22.4762	22.4037	22.3931	22.2826	22.1116	22.2487	23.4206	23.393	23.4309	23.5401	23.9876	23.2879	22.7974	23.2135	22.3958	21.1894	22.0916	24.2118	22.1332	22.8176	22.687	23.0367	22.8233	21.159	23.1513	22.402	23.6096	23.4308	22.5929	23.71	23.6261	23.5844
PE(35:3)_PE(17:1/18:2)	728.522	C40H74NO8P	Glycerophosphoethanolamine	LMGP02010573		21.7863	23.7662	23.7333	21.5868	23.6427	21.833	22.504	22.6569	21.2701	23.4453	21.3052	21.9121	22.4769	22.4047	22.3935	22.289	22.1106	22.2481	23.4211	23.3928	23.4325	23.5402	23.9878	23.2883	22.7978	23.2147	22.3966	21.1883	22.0932	24.2105	22.1334	22.8162	22.6878	23.0417	22.8237	21.1596	23.1518	22.4033	23.6131	23.4308	22.5988	23.7102	23.6269	23.5882
PC(30:0e)	692.559	C38H78NO7P	Glycerophosphocholine	HMDB0013341		21.4886	21.7168	22.5072	20.7209	21.5758	22.2524	21.6777	22.4211	21.0263	21.7431	20.9684	22.3503	22.8168	21.5316	20.422	22.827	21.9368	22.117	22.273	22.3558	21.0805	21.287	22.2542	21.3788	21.9147	21.2903	22.3231	22.2064	22.3411	22.8336	21.0497	21.6855	21.0252	23.0294	21.0231	21.1217	22.6704	22.145	22.361	23.7669	21.9832	22.8205	21.2982	22.0585
TG(54:3e)_TG(18:2/18:1/O-18:0)	888.838	C57H106O5	Triacylglycerol	HMDB0052560		19.5645	22.6634	21.6012	19.4742	20.88	20.4953	19.5294	20.4184	20.4478	20.4519	19.8743	20.2783	20.8037	19.6198	21.2005	21.9257	20.0725	19.9042	20.9136	19.6352	21.0556	20.2879	20.9141	20.4796	20.587	20.2834	19.3121	19.6899	20.8148	21.6429	20.2498	20.898	19.703	22.0582	19.6501	20.0603	21.8964	21.1721	20.6837	21.4574	21.3697	20.3983	21.0086	20.7579
TG(52:0e)_TG(18:0e/16:0/18:0)	866.854	C55H108O5	Triacylglycerol			17.649	21.0571	19.579	17.7463	18.0126	17.5307	16.5127	18.5751	18.6446	17.6366	17.1773	18.1313	18.2457	17.4549	18.7663	19.3665	17.7872	17.8995	17.8718	17.7193	20.2383	17.5022	19.2678	17.1383	17.4989	17.6054	16.431	16.2562	20.9485	19.2783	16.2063	18.6826	17.8699	19.5735	17.0298	18.2841	19.5084	18.6621	18.5129	18.9876	19.6957	18.5416	18.3473	18.5689
TG(60:5)_TG(24:1/18:2/18:2)	982.88	C63H112O6	Triacylglycerol	HMDB0052158		21.355	24.6245	23.1134	22.3339	22.5947	22.4187	21.3228	21.1716	21.7411	22.4125	20.9758	21.6592	22.1098	21.4941	23.7809	22.8453	21.9507	22.8424	22.8019	21.7452	23.4765	22.2215	21.7933	21.9967	21.0984	22.1727	22.224	21.1746	21.9959	23.0138	21.9555	22.9568	22.2913	22.412	21.6332	23.0015	22.6007	22.0509	22.47	21.9464	21.7985	21.8177	23.2142	21.9783
CerG3(d42:2)_CerG3(d18:2/24:0)	1134.79	C60H111NO18	Neutral glycosphingolipid			20.8157	19.9396	20.1466	19.7327	20.6582	19.983	20.8577	20.5171	20.5656	20.551	20.9221	20.1072	19.9487	19.7544	20.1794	19.7339	20.9274	19.984	20.5644	20.8078	18.6258	21.1592	20.9199	20.7547	19.9829	19.7315	20.4581	20.3441	18.9024	19.7058	20.1582	20.3184	21.3667	20.5172	21.2986	20.204	20.1852	20.5372	20.5913	20.9993	19.7643	20.4891	19.4172	20.1423
10-Hydroxystearic acid	299.259	C18H36O3	Fatty acid	HMDB0037396		24.0878	23.9207	24.0656	23.3384	23.7923	23.8181	24.254	23.7731	23.4903	24.0067	23.9663	23.7772	23.5592	23.6609	23.8724	23.6522	23.8639	23.3245	24.0026	24.1581	24.0079	23.831	23.3327	23.5283	24.1374	24.0057	23.9162	23.8274	23.6871	23.7899	23.8314	23.4375	23.8764	23.9584	24.0759	23.5082	24.131	23.6673	23.9621	24.1186	23.693	23.3749	23.2888	23.4659
TG(55:5)_TG(19:1/18:1/18:3)	912.801	C58H102O6	Triacylglycerol	LMGL03016224		23.748	26.8929	25.3086	25.0877	24.7075	24.2943	24.355	23.6541	23.8706	25.0474	25.2746	24.8635	24.438	24.6732	25.6114	25.5286	24.8379	24.8863	24.8327	24.0805	26.0882	24.974	24.454	23.8983	23.9657	24.6638	24.68	24.3551	25.1136	26.0624	24.6143	25.5548	24.4087	24.5252	23.748	25.3567	25.3771	25.0209	25.1853	24.1353	26.3562	24.0909	25.4025	24.2455
TG(55:4)_TG(19:0/18:1/18:3)/TG(19:0/18:2/18:2)	914.817	C58H104O6	Triacylglycerol	LMGL03010473		22.3927	25.7921	24.1274	23.8855	23.2966	23.5465	23.0748	22.4857	22.8741	24.0347	22.4449	23.3521	23.3816	23.0604	25.0156	24.6887	23.6056	23.7884	23.7312	22.5497	24.9139	23.6289	23.6484	22.6736	22.7141	23.5656	23.491	23.5725	24.0665	25.0242	23.5945	24.0883	23.0734	24.206	23.083	23.9661	23.913	23.3185	23.457	23.2929	24.7109	23.4947	24.6736	23.261
TG(52:4e)	858.791	C55H100O5	Triacylglycerol			20.2449	22.7228	22.0153	19.3454	20.7639	20.658	20.0303	21.0255	21.0927	20.8123	20.624	20.6461	21.0603	20.5354	21.3216	22.3638	20.9773	20.9499	20.9419	20.1866	21.5519	20.4058	20.4452	20.9141	20.8651	20.9707	20.6287	20.2408	21.7861	21.5886	20.4626	21.2402	20.35	22.3527	20.4516	20.9399	21.8477	21.1147	21.0443	21.6742	21.7615	19.9023	20.8297	21.1441
AcCa(20:2)_AcCa(20:2)	452.373	C27H49NO4	Fatty acyl carnitine	LMFA07070011		19.3404	19.0079	18.4502	17.9613	19.0256	18.939	18.7445	18.7249	18.6798	18.8567	19.2302	18.6431	19.4289	18.5557	18.2772	19.3367	19.6875	17.6272	19.3041	18.7519	19.3106	19.2864	19.3801	19.3984	19.3041	18.8574	19.2774	19.1784	17.2571	19.0715	18.9751	18.1872	19.1557	18.4949	19.254	18.9789	18.8519	19.1045	18.8963	17.7777	18.3113	18.5712	18.38	18.8446
TG(44:3)_TG(14:1/16:1/14:1)	762.661	C47H84O6	Triacylglycerol	HMDB0047908		20.4168	24.551	23.1721	21.4207	23.451	21.4406	20.5904	20.5658	20.003	22.4689	19.2259	20.5423	21.3459	21.4349	22.7327	22.127	21.0629	21.1799	22.5357	14.7047	24.2439	21.5197	23.7729	21.617	21.0307	14.0771	20.5582	20.257	22.2232	23.8239	21.5818	23.4226	20.3925	20.4947	20.3285	21.5449	21.7855	20.907	22.9533	21.0606	22.4636	21.4115	24.0737	22.8579
Octadecanedioic acid(FFA(18:0-DC)	313.238	C18H34O4	Fatty acid	HMDB0000782		23.751	23.0563	22.258	22.7242	22.7207	22.6378	22.8365	23.6448	22.3911	22.3904	24.06	23.1573	23.0814	23.4175	22.5533	23.0836	22.9513	22.2583	22.6815	23.1741	22.7046	23.0893	23.3463	22.9885	22.8351	23.743	23.1678	23.6317	23.1923	23.5485	22.9385	22.8783	22.1197	22.0695	22.805	22.4896	23.3634	22.3187	22.9286	22.1064	23.5653	23.0156	22.4029	23.162
PC(34:1p)	744.59	C42H82NO7P	Glycerophosphocholine	HMDB0011210		26.1852	26.0829	25.8528	24.7562	26.0399	25.6054	26.3271	26.3938	25.6643	25.8162	26.4881	25.8885	26.3145	25.5862	25.506	26.0977	26.7775	26.3418	26.9184	26.7225	24.7665	26.1141	26.4604	26.0834	25.9784	25.5056	26.3984	26.2591	24.9184	26.2656	25.3009	26.0371	26.4428	26.9022	26.3332	25.854	26.2907	26.0204	26.3292	27.1532	26.3638	26.2599	25.3851	26.0309
PC(44:3)_PC(26:1/18:2)	896.71	C52H98NO8P	Glycerophosphocholine			22.4912	19.5537	23.2992	21.2964	22.6057	19.8923	19.6752	19.3831	23.2141	19.9862	20.0163	19.5036	19.8472	19.5531	20.3536	19.52	19.9814	19.6114	20.6367	18.7175	21.1221	19.8982	19.8877	21.34	18.8287	18.5875	24.0786	21.4172	18.4949	19.5273	18.8798	19.7392	20.2461	20.99	21.5409	19.9763	20.1364	20.7691	20.6274	19.966	19.8352	19.8757	23.6522	19.8136
Stearidonic acid(FFA(18:4)	275.202	C18H28O2	Fatty acid	HMDB0006547	C16300	23.4457	24.7278	22.3536	21.8532	22.0526	20.5999	21.931	20.9351	21.1823	21.4189	22.8606	21.8354	20.6027	22.7695	21.5327	23.4599	21.9421	21.3937	23.623	23.3721	23.7301	23.0625	20.7978	22.1642	21.7832	21.678	22.8279	22.2999	22.0781	22.7878	22.2207	23.5297	22.4418	22.6253	22.3539	21.2965	22.9315	22.6802	22.5349	23.0998	20.5911	21.4679	22.4454	21.879
TG(46:6)_TG(10:0/18:3/18:3)	784.645	C49H82O6	Triacylglycerol			24.9905	24.1321	24.3429	24.9449	24.1859	23.9849	24.5571	23.6762	24.6399	24.2361	24.8471	24.5142	23.3367	23.516	23.2111	24.1173	25.3308	24.5966	24.5798	24.2734	23.5694	24.9846	25.2073	25.1055	23.685	24.2421	24.2534	24.3118	23.1066	23.996	24.1023	24.2214	25.0296	24.1846	24.91	24.1072	24.3878	24.5818	24.3507	25.0878	23.9355	24.4545	23.5475	24.6369
TG(59:1)_TG(15:0/22:1/22:0)	976.927	C62H118O6	Triacylglycerol	HMDB0043341		19.5429	24.9989	22.1765	20.6892	21.3502	21.7268	21.041	20.8715	20.274	21.6033	20.1618	20.4155	21.1445	20.6357	23.073	22.1053	23.8353	21.9556	21.3426	21.1512	23.1145	20.714	24.2724	21.0037	21.8731	22.9372	20.6488	21.2663	21.8076	23.6557	22.3314	21.5914	20.7438	21.667	20.876	21.0839	21.1337	20.82	21.5004	20.8828	23.2241	21.0231	23.2011	20.9943
TG(46:0)_TG(16:0/14:0/16:0)	796.739	C49H94O6	Triacylglycerol	HMDB0010411		25.648	29.0259	27.7396	25.5026	27.9954	25.9063	25.5633	25.837	25.3231	27.274	25.099	25.217	25.5963	25.637	26.9346	25.2392	26.5968	26.196	25.6188	25.1818	29.1995	26.5792	27.2025	25.4065	25.787	27.2519	24.6353	24.7486	26.2796	28.4116	25.4812	27.5724	25.8583	26.1002	25.4141	25.5405	25.9862	25.8591	27.8308	26.0992	27.889	26.5164	29.2216	27.7933
SM(d36:0)	733.622	C41H85N2O6P	Sphingomyelin	HMDB0012087	C00550	25.0737	25.0266	24.2858	24.7734	23.8023	23.6084	24.8744	23.891	24.7008	24.092	25.2817	25.2887	23.7604	23.2208	23.2788	23.9368	25.4417	24.2768	23.7767	24.6811	24.661	25.172	25.1144	24.9346	24.8012	25.6542	23.7187	24.5636	24.1435	24.2277	24.6122	24.4224	24.9312	24.0885	25.1154	23.6259	24.3638	24.3225	24.1009	24.8562	25.8581	24.1472	22.7631	24.0195
TG(47:3)_TG(12:0/17:0/18:3)	804.708	C50H90O6	Triacylglycerol	LMGL03013377		21.7074	23.5997	22.8355	21.8373	23.1397	21.9243	21.6747	21.8065	21.3198	22.65	21.5728	21.4937	21.6077	21.5455	22.2803	22.5545	21.8052	22.1955	22.0687	21.7424	23.3541	21.7655	22.1872	21.3067	21.8918	22.1962	21.4635	21.4642	22.6124	23.8336	21.7607	23.1727	22.0734	22.0615	21.6362	21.9285	21.9701	22.2111	22.5927	22.2367	22.5923	21.8889	23.2306	22.5187
TG(48:4)_TG(12:0/18:2/18:2)	816.708	C51H90O6	Triacylglycerol	LMGL03012671		22.9007	27.3934	25.4326	24.6378	25.6823	24.4016	23.8239	24.3933	23.6737	25.4734	22.2957	23.8213	24.7937	25.7722	26.2539	25.977	24.9486	23.9683	25.4904	23.0006	27.0773	24.8774	25.2595	23.9601	24.0011	24.7454	24.6556	23.0539	26.5374	27.1326	24.1947	26.423	25.1904	23.6405	23.8939	24.8576	25.9245	24.9294	25.6641	24.1928	22.9484	25.4448	26.6868	25.237
PE(32:0p)_PE(16:0p/16:0)	676.528	C37H74NO7P	Glycerophosphoethanolamine	HMDB0011158	?C04756	17.6166	17.5079	18.4996	17.3002	17.9914	17.8072	16.7596	17.5206	16.8752	17.4013	16.9519	17.3653	18.7796	16.8468	17.7334	18.0577	18.5158	18.0534	17.6883	18.7581	17.5169	16.6691	17.9638	17.7752	18.3468	17.8659	17.3565	18.2194	17.3492	18.6626	17.7544	17.8112	18.1141	19.4495	17.6433	16.0187	17.6481	17.6268	18.0971	19.023	18.0858	18.4835	17.2702	19.0458
Cer(d42:0(2OH))	668.655	C42H85NO4	Ceramide	LMSP02020033		21.2585	22.0222	20.8437	20.5378	20.9817	21.0897	20.4631	21.2359	20.5172	20.5043	21.0546	20.7349	21.2589	20.3879	21.5464	21.1214	20.7769	20.2278	21.2172	20.744	20.5439	20.9708	20.9666	21.1762	21.1691	20.7864	20.4278	20.2682	20.3385	21.0622	20.5926	20.6484	20.4201	21.2491	20.491	20.6047	20.9507	20.8762	20.9604	21.1447	20.9272	21.1369	21.2304	21.1405
Docosapentaenoic acid(FFA(22:5n6)	329.249	C22H34O2	Fatty acid	HMDB0001976		25.7811	25.5539	25.3118	24.4335	25.4839	24.2316	25.3676	24.7697	24.8324	24.8659	26.9118	25.1175	23.9553	25.0556	26.0365	26.06	25.6039	25.4516	26.2423	26.6103	25.6284	26.1781	23.7879	25.0544	26.1109	26.04	25.7252	25.3874	25.5991	24.7984	25.2715	26.225	25.5785	25.5182	25.2866	24.4566	26.2263	25.2522	26.1964	26.163	23.959	24.3486	23.4164	24.6734
DG(36:4)_DG(18:1/18:3)	634.54	C39H68O5	Diacylglycerol	HMDB0007276		25.2375	27.3641	25.8894	26.5278	25.8091	25.7017	25.3173	24.9705	25.3709	25.4911	24.5655	25.8238	25.2831	25.6452	27.3539	26.5602	25.9998	25.2864	25.7748	24.3412	27.0346	26.1065	25.0194	25.3781	25.2388	25.5052	25.6505	25.5278	26.1609	26.4583	25.4953	22.7762	24.6045	24.4041	24.4839	25.9011	26.2991	25.681	25.6932	24.324	24.0884	25.2062	26.1433	24.2108
TG(54:5)_TG(16:0/18:1/20:4)	898.786	C57H100O6	Triacylglycerol	HMDB0044098		25.9388	32.4233	30.0765	29.2026	29.8982	28.586	29.3396	27.5814	28.1502	29.8266	28.6929	28.537	27.7876	29.0281	30.4424	29.9766	29.2379	27.1967	30.0243	28.6279	31.5008	29.6817	27.761	29.0202	28.6349	30.1328	28.9235	29.2405	27.6956	31.1294	27.2297	30.7533	28.8212	30.0493	28.8758	29.112	29.8976	29.5795	29.897	29.3273	30.154	28.1414	31.0339	29.0176
TG(46:2)_TG(16:1/14:0/16:1)	792.708	C49H90O6	Triacylglycerol	HMDB0010419		24.7711	28.4426	26.8989	25.2055	27.1281	25.3483	25.1431	25.2362	24.7877	26.5381	24.4365	25.0293	25.3533	25.854	26.8668	26.0689	25.7462	25.3216	25.8494	24.774	28.0175	25.7726	26.4072	25.0115	25.2653	26.3903	24.876	24.4906	27.2647	28.112	25.1923	27.1816	25.7869	25.3841	24.9301	25.4619	26.1833	25.725	27.0548	25.3666	26.357	26.1058	27.8208	26.7804
TG(46:2)_TG(10:0/18:1/18:1)	792.708	C49H90O6	Triacylglycerol			24.7711	28.4426	26.8989	25.2055	27.1281	25.3479	25.1969	25.2362	24.7877	26.5381	24.4262	25.0293	25.3533	25.854	26.8668	26.0689	25.7462	25.3216	25.8494	24.774	28.0175	25.7726	26.4072	25.0115	25.2653	26.3903	24.876	24.4906	27.2647	28.112	25.1923	27.1816	25.7869	25.3835	24.9301	25.4619	26.1833	25.725	27.0548	25.3666	26.3581	26.1058	27.8208	26.7804
TG(46:2)_TG(16:0/12:0/18:2)	792.708	C49H90O6	Triacylglycerol	LMGL03013327		24.7711	28.4426	26.8989	25.2055	27.1281	25.3479	25.1969	25.2804	24.7863	26.5381	24.5229	25.0293	25.3533	25.854	26.8668	26.0689	25.7462	25.3216	25.8494	24.7703	28.0175	25.7726	26.4072	25.0115	25.2653	26.3903	24.876	24.4906	27.2647	28.112	25.1923	27.1816	25.7935	25.4091	24.9301	25.4619	26.1833	25.725	27.0548	25.4109	26.3716	26.1058	27.8208	26.7804
SiE(18:2)	694.65	C47H80O2	Sitosterol ester	LMST01020068		20.3315	20.5992	20.091	19.3217	19.8211	20.0635	19.7017	19.4788	19.6655	19.9409	20.5636	19.8765	19.7921	19.0037	19.4599	19.5571	20.4322	19.2417	19.7431	19.7367	18.5457	20.8466	20.3816	20.4607	19.3985	18.9011	19.8995	19.51	19.1117	19.9776	19.0627	20.0082	19.9009	20.0779	20.2478	19.7719	19.8032	19.903	20.1852	19.9358	19.1938	19.8863	19.3894	19.9834
DG(34:2)_DG(16:1/18:1)	610.54	C37H68O5	Diacylglycerol	HMDB0007131	C00165	17.1996	23.6839	21.0804	20.3449	21.1617	19.4794	21.2252	19.2011	19.8591	20.8389	19.0003	20.2869	18.5309	19.9797	21.0514	19.4475	20.8114	19.824	20.2566	18.6087	22.1464	20.8365	20.6369	20.0341	19.6195	20.5957	19.8447	20.8365	19.7626	22.1582	20.2436	22.0404	20.7374	20.3067	20.1548	20.8972	20.8133	20.614	21.5946	20.7534	21.0224	20.0953	21.0342	20.0386
PE(36:2)_PE(18:0/18:2)	744.554	C41H78NO8P	Glycerophosphoethanolamine	HMDB0008994		25.1269	26.0905	25.7177	25.2989	25.8113	25.9351	24.6644	25.3566	24.8554	25.0531	23.4862	24.9041	24.9845	25.0362	27.1323	25.0255	25.1543	25.6061	25.112	23.1598	26.0498	25.1069	26.0903	24.4988	24.3097	25.3618	24.7309	24.0325	24.8551	26.3877	24.8685	25.2194	24.9644	24.6335	24.7901	25.6101	25.1126	25.1876	25.2584	24.2174	25.8255	25.5406	26.2032	25.7108
PC(34:2p)	742.575	C42H80NO7P	Glycerophosphocholine	HMDB0011211		23.0713	22.7068	23.8995	21.6679	24.257	23.6403	22.8319	23.7712	22.808	22.3727	20.8264	24.4596	24.9874	23.1601	20.9536	24.8255	23.023	24.5501	24.221	24.39	23.2094	22.2344	24.0953	23.4802	22.6682	19.1138	23.9533	23.4012	24.1427	23.7596	22.4766	24.4208	22.478	25.3872	22.2229	22.6364	23.8657	23.9169	22.2823	25.2366	22.8003	23.1991	23.5627	24.3385
PC(34:2)_PC(16:0/18:2)	758.569	C42H80NO8P	Glycerophosphocholine	HMDB0007973		34.754	34.5848	34.5942	33.9216	34.4903	34.4716	34.0729	34.571	34.1329	33.8066	34.2199	34.402	34.4347	33.998	34.6889	34.5629	34.7494	34.4281	34.8966	34.5845	34.3429	34.6044	34.8733	34.6578	34.6462	34.4366	34.4361	34.374	33.9624	34.8045	34.2112	34.0472	34.0797	33.9885	33.9647	33.9131	34.2584	34.1914	34.4381	34.1891	34.4864	34.7974	34.3545	34.4066
TG(56:10)_TG(16:1/18:3/22:6)	916.739	C59H94O6	Triacylglycerol	HMDB0048785		19.1769	23.8279	23.0149	20.3807	22.2766	20.0177	19.9669	19.0347	18.9918	22.2568	20.1511	21.4146	20.0773	20.115	21.0813	23.7642	20.7032	21.0527	23.5997	21.9397	23.3827	21.095	20.0893	21.5003	20.0664	21.5265	22.1827	20.3613	22.6954	23.1826	21.3797	24.5272	19.7907	23.7323	19.465	22.078	22.4161	22.0639	21.9818	22.5619	19.0765	19.1933	21.483	20.1275
TG(48:4)_TG(12:0/18:1/18:3)	816.708	C51H90O6	Triacylglycerol	LMGL03013463		22.017	26.8848	25.429	24.6378	24.6287	24.3843	22.7582	24.2693	23.6737	24.1622	21.3419	23.8157	24.7937	25.6901	26.2539	25.977	24.139	23.9535	25.3217	23.0006	26.399	23.7581	24.4328	23.0316	24.0011	24.0491	24.6556	22.2645	26.5374	25.7769	23.4118	25.6231	25.1904	23.6405	22.3542	24.8576	25.9176	24.9269	24.5464	23.2969	22.9484	25.3599	25.8569	24.3365
Cer(d34:2)_Cer(d18:2/16:0)	536.504	C34H65NO3	Ceramide	LMSP02010024		18.0572	15.2071	18.4334	17.4038	15.6453	17.8774	17.7902	18.0725	17.4751	16.6161	19.0906	17.7342	17.4894	14.6191	17.9635	17.5872	17.4838	17.2764	16.8959	17.9581	16.462	16.8254	15.7993	17.0463	17.5716	17.6125	18.3295	16.2288	18.0233	16.3537	17.1427	16.7158	16.492	18.7569	17.6086	18.2048	17.4072	17.6708	16.327	17.0886	17.3176	17.1237	15.8171	15.7334
TG(56:3)_TG(18:1/18:1/20:1)	930.848	C59H108O6	Triacylglycerol	HMDB0049263		24.1382	29.2836	25.9288	24.9449	24.9731	26.1715	25.9566	24.6591	25.2317	25.3725	23.4904	24.8401	24.6099	24.6948	27.829	25.5128	20.8312	25.5309	25.1501	24.3442	26.4126	25.5274	25.7395	24.7333	24.998	25.6303	25.2747	20.4554	24.8052	22.6899	25.5524	25.5275	20.7964	27.2113	25.2496	26.0388	25.5923	25.1553	25.4945	25.8119	26.6501	25.5341	26.2487	24.3981
PE(34:2)_PE(16:0/18:2)	716.522	C39H74NO8P	Glycerophosphoethanolamine	HMDB0008928		24.2638	24.6247	24.4346	23.9748	24.6746	24.5648	23.4025	24.2436	23.602	23.9989	22.6055	23.7549	23.3883	23.8878	25.4156	23.8635	24.0323	24.911	24.1536	22.0878	24.6524	24.1688	25.08	23.6554	23.374	24.451	23.5697	23.1418	23.52	25.3237	23.8449	24.2563	24.0691	23.3597	23.8543	24.3595	23.7155	24.0623	24.1691	23.3184	24.5729	24.5637	25.1685	24.826
PE(34:2)_PE(16:1/18:1)	716.522	C39H74NO8P	Glycerophosphoethanolamine	HMDB0008960		24.2638	24.6247	24.4346	23.9748	24.6746	24.5648	23.4025	24.2436	23.602	23.9989	22.6055	23.7549	23.3883	23.8878	25.4156	23.8635	24.0323	24.911	24.1536	22.0878	24.6524	24.1688	25.08	23.6554	23.374	24.451	23.5697	23.1418	23.52	25.3237	23.8449	24.2563	24.0691	23.3597	23.8543	24.3595	23.7155	24.0623	24.1691	23.3184	24.5729	24.5637	25.1685	24.826
TG(55:5)_TG(19:0/18:2/18:3)	912.801	C58H102O6	Triacylglycerol	LMGL03016290		22.7035	26.3657	24.792	24.0115	24.5497	23.3711	24.4361	22.3834	22.9998	24.7112	23.7638	23.8824	23.0909	23.2264	24.8836	24.9376	24.08	24.4796	24.4838	23.266	25.6396	24.0687	23.1966	23.2328	22.9459	24.0648	23.7522	23.5953	24.0683	25.2553	24.0909	25.4272	23.6965	24.8612	23.8132	23.7851	24.6006	23.9534	24.3707	24.5091	25.3419	22.8766	25.2149	23.8105
TG(56:1)_TG(18:0/18:1/20:0)	934.88	C59H112O6	Triacylglycerol	HMDB0044912		23.4444	28.1307	24.5394	23.9875	24.3003	25.1771	23.5665	23.9965	23.3402	24.2725	23.7349	23.7784	24.1478	23.7909	26.4349	23.5936	23.7943	23.9423	24.0478	24.0482	25.1566	23.8569	25.0066	22.8459	23.3146	24.6271	22.9231	22.7411	23.2936	25.214	23.5501	24.5403	23.5382	24.2051	23.4248	24.0147	24.1979	24.1935	24.7865	23.9488	25.4868	25.2583	25.7601	24.0578
PE(42:4)_PE(22:0/20:4)	824.616	C47H86NO8P	Glycerophosphoethanolamine	HMDB0009435		18.0339	19.6313	19.0275	18.3707	18.2422	18.4496	18.8029	17.5641	18.0803	18.3371	17.8909	18.696	17.7822	17.6598	21.1408	21.5214	22.3883	17.485	18.7751	22.165	18.846	17.2505	21.9513	18.321	21.479	20.7395	21.8741	18.8889	18.1934	22.3335	18.5946	18.8409	19.12	19.8182	18.3296	18.8674	18.7139	18.5252	18.5286	19.636	19.6454	18.4796	18.5835	18.3438
TG(58:1e)_TG(18:0e/16:0/24:1)	948.932	C61H118O5	Triacylglycerol			18.3689	20.2469	19.2431	16.215	18.6937	18.3813	15.338	17.7121	17.719	18.6284	18.0918	17.3859	17.1986	16.0517	19.0678	18.5009	18.1275	17.6142	18.8526	17.2252	16.5561	18.9551	18.1032	18.5016	18.3917	18.9359	17.581	17.3931	17.5812	19.406	17.8312	19.1709	18.3418	19.5926	16.922	18.5681	18.8358	18.1926	18.5722	18.7421	18.6582	18.9064	17.7618	17.8708
TG(53:3)_TG(17:0/18:0/18:3)	888.801	C56H102O6	Triacylglycerol	LMGL03010169		20.1012	22.4246	21.1552	21.2623	20.0086	21.0641	20.7836	21.4759	21.0166	20.9165	19.8471	21.1413	20.9517	20.542	21.5405	21.2765	20.4079	21.054	20.1555	20.8889	23.1172	20.6607	21.9589	19.5958	20.5255	22.4015	19.1194	21.2702	22.4126	24.7487	21.1884	21.6219	21.5388	21.7407	22.354	19.8722	22.0446	20.6995	21.1908	21.8838	22.9183	21.2322	22.38	20.7286
SM(d41:1)	801.684	C46H93N2O6P	Sphingomyelin	HMDB0012105		28.6879	27.9226	28.1263	27.8254	27.8647	27.6963	28.1424	27.6025	27.2446	27.6985	28.0474	28.0775	27.8284	27.0259	27.8439	27.9683	28.4044	28.0457	27.8668	28.0052	27.3579	28.0754	28.2856	27.9433	28.009	27.9108	27.6262	27.9287	27.3645	28.0594	27.8932	27.6976	26.9802	28.3578	26.957	27.4651	28.2684	27.9916	28.0192	28.3402	28.0288	28.1359	27.7678	28.261
Hydroxypalmitic acid	271.228	C16H32O3	Fatty acid	HMDB0031057		25.8866	25.6773	25.2969	24.8403	25.3787	25.1684	25.307	25.4709	25.3313	25.3425	25.7273	25.3494	25.1389	25.4302	25.2099	25.2896	25.2943	24.9759	25.44	25.4362	25.5552	25.6251	25.0632	25.4293	25.6311	25.6458	25.5907	25.6314	25.0575	25.3828	25.3628	25.3598	25.4592	25.1289	25.7977	25.1242	25.6456	25.4381	25.4278	25.6985	25.132	25.3033	24.8749	25.2547
TG(53:3)_TG(17:0/18:1/18:2)	888.801	C56H102O6	Triacylglycerol	LMGL03010164		26.5567	29.8405	28.1034	27.9851	27.8197	27.6225	27.5796	26.3306	26.7856	27.7834	26.5294	27.5424	27.1881	27.1215	29.357	28.1474	27.5453	27.146	26.4277	26.3394	29.3839	27.7348	27.1887	26.5931	27.0875	27.4899	27.4584	26.7722	27.0178	28.4343	26.6786	27.978	27.0403	27.2627	26.7821	27.4396	28.0774	27.4153	27.5789	27.3634	28.7107	27.2974	28.6599	26.8198
Linoleic acid(FFA(18:2)	279.233	C18H32O2	Fatty acid	HMDB0000673	C01595	34.1736	33.0537	32.5529	32.162	32.8422	31.9835	32.8242	32.5592	32.7426	31.9259	33.6838	32.8243	31.5875	33.1982	33.1206	33.1841	33.0168	32.6645	33.2263	33.2503	33.3559	34.0321	31.5586	32.9456	33.5072	32.9845	32.7454	33.0369	32.5806	32.0274	32.6536	33.0009	33.0268	31.5136	32.8391	32.1174	32.99	33.3409	33.073	32.848	31.2184	32.3371	31.5404	32.4908
DG(32:1)_DG(18:1/14:0)	584.525	C35H66O5	Diacylglycerol	HMDB0007015		17.9966	21.6395	20.2463	19.3022	20.205	18.862	19.1836	18.7726	18.1881	19.5219	18.2168	18.4979	18.2415	18.861	19.7337	18.63	19.3277	18.0042	17.7145	15.788	20.7153	18.5999	19.274	18.5721	18.2815	19.6101	17.7942	18.7588	19.0813	20.6952	18.4955	20.2605	18.0885	18.5557	18.6452	18.9461	19.2866	19.1699	20.4055	18.2742	19.8005	18.9411	20.3159	19.8215
TG(51:4)_TG(16:0/17:1/18:3)	858.755	C54H96O6	Triacylglycerol	LMGL03010091		21.7337	24.7279	23.3606	22.584	23.2856	23.4131	23.2325	23.272	21.4685	23.5987	21.2538	22.5173	21.574	22.2268	24.0335	25.1574	22.3075	22.7578	22.8341	21.8121	24.7896	22.9416	22.5037	22.1076	22.6149	22.8667	23.0038	23.1702	24.3924	24.3925	22.8319	23.9559	21.6751	24.4625	21.9642	23.1166	23.419	22.9058	23.2815	23.8092	22.6625	21.886	24.5088	22.9418
TG(52:7)_TG(14:0/20:4/18:3)mixture	866.723	C55H92O6	Triacylglycerol	HMDB0042654		22.3096	26.88	24.1103	23.9883	22.8902	21.2594	21.4664	20.3732	20.6822	23.6257	22.7397	21.9199	20.9887	24.3886	22.3279	23.4171	21.8508	22.4435	23.7118	21.9623	26.4324	22.2211	22.0188	22.0475	21.3114	22.8623	22.6418	22.4165	23.0771	25.5224	21.9108	25.3691	22.0734	23.708	21.0496	22.9451	22.9553	22.428	23.8478	22.687	22.6868	21.457	25.515	21.6012
TG(54:9)_TG(18:3/18:3/18:3)	890.723	C57H92O6	Triacylglycerol	HMDB0053069		21.5314	25.7027	23.9697	23.2203	23.7609	22.0237	21.6725	20.9601	21.9219	23.5313	21.7055	22.7703	22.5982	23.507	23.3106	24.9083	22.6941	22.5104	24.8378	22.8316	25.082	23.3857	22.1778	22.963	21.2671	22.991	23.5457	21.3061	24.2964	24.6872	22.9532	25.3587	21.5594	24.572	21.6248	23.7503	24.1966	23.4959	23.469	23.1172	20.2789	21.0753	23.9748	22.1603
SM(d42:2)	813.684	C47H93N2O6P	Sphingomyelin	HMDB0240635		29.0423	27.8417	28.3186	27.838	28.1015	28.4479	27.9663	28.5078	27.4876	28.1952	28.5799	27.7938	28.3076	27.4699	28.4357	28.4078	28.7996	28.0006	28.8752	28.5787	27.1811	28.2004	28.5803	28.6419	28.1411	27.8848	28.376	28.5557	27.3706	28.5007	27.6733	28.1251	27.264	28.9215	27.0988	28.1552	28.4312	28.5738	28.6834	28.8579	27.9571	28.4709	28.4226	28.6382
Nonadecanoic acid(FFA(19:0)	297.28	C19H38O2	Fatty acid	HMDB0000772	C16535	24.6488	24.1497	23.0564	23.5755	24.03	23.8639	24.5923	24.2394	23.7727	24.0098	24.5604	24.2143	23.9196	23.9195	23.9882	23.8627	23.9533	23.6396	24.1864	24.2355	24.4221	24.0303	23.6741	23.6377	23.9911	23.9008	23.9395	23.926	24.1344	23.9971	23.7238	23.5773	23.71	23.669	24.1085	23.4504	24.1182	23.6222	23.8221	24.4619	25.127	23.3367	23.2926	23.6799
PE(40:4p)_PE(P-18:0/22:4)	780.59	C45H82NO7P	Glycerophosphoethanolamine	HMDB0009610		20.5373	21.1252	21.0015	19.7786	20.6419	19.9284	20.3881	20.9273	20.722	19.8998	21.139	20.2588	21.8114	20.3854	21.4088	21.0801	21.2874	21.2027	21.5705	20.8983	19.8227	20.4263	20.3934	20.3015	20.8525	20.7453	20.6967	21.0575	20.7041	21.1188	20.1581	20.2247	20.4918	21.7881	20.478	20.1593	21.2637	20.9577	20.357	22.2407	21.6461	20.5374	21.0318	21.6163
DG(38:4)_DG(18:0/20:4)	662.572	C41H72O5	Diacylglycerol	HMDB0007170	C00165	17.992	21.5655	20.0894	19.5625	19.7765	18.1288	19.3012	18.2244	18.5991	19.2769	19.8487	19.1579	18.7049	19.4751	20.5798	20.2791	20.2877	19.5604	19.9059	18.7611	20.3873	19.1279	19.3869	19.8976	19.2208	19.7947	19.3751	19.6409	19.2084	20.1234	19.594	20.1499	19.3373	19.775	19.1957	18.8943	19.6252	19.4558	19.2415	18.9236	19.4614	18.7717	20.1404	18.6494
Heptadecanoic acid(FFA(17:0)	269.249	C17H34O2	Fatty acid	HMDB0002259		28.2704	27.5019	27.5024	26.8232	27.2326	26.663	27.5494	27.0804	26.7585	26.8207	27.8008	27.3061	26.8306	27.1334	27.0551	27.0831	27.0215	27.0234	27.2461	27.5439	27.6191	27.5445	26.589	26.676	27.4586	27.2274	26.9662	27.0584	26.9627	26.9544	26.9011	26.8377	26.9556	26.2548	27.198	26.4134	27.2352	27.0027	27.0706	27.6917	27.789	26.5379	26.3086	27.0504
PC(38:5)_PC(18:1/20:4)	808.585	C46H82NO8P	Glycerophosphocholine	HMDB0008114		28.7967	30.4786	30.0074	28.7241	29.3507	28.1831	29.0303	28.6025	28.7257	29.2247	29.2267	28.7918	28.5264	28.6849	29.046	29.9008	29.9414	29.2628	30.5154	29.9139	29.5333	29.5591	29.011	29.8253	29.4858	29.198	29.6184	30.0202	30.144	30.3624	29.5604	30.1941	29.0534	31.1957	28.6802	29.8138	29.92	29.6984	29.4359	30.8569	28.9305	28.9061	28.9704	29.0182
TG(58:11)_TG(16:1/20:4/22:6)	942.755	C61H96O6	Triacylglycerol	HMDB0048851		20.0131	23.8019	23.3706	20.9297	22.8807	20.3431	19.5124	16.6915	20.1634	22.86	21.014	21.6964	19.8629	20.0883	19.266	27.2232	21.6865	19.7936	24.2629	23.1008	22.5565	21.9433	21.0836	22.4678	19.4449	24.0319	22.6864	21.0663	22.9109	22.7804	20.7301	24.9424	20.8691	24.9025	20.7695	23.1756	22.98	23.0542	22.5315	23.6438	18.8628	18.429	20.5238	20.7914
TG(48:1)_TG(16:0/14:0/18:1)	822.755	C51H96O6	Triacylglycerol	HMDB0010414		27.5412	32.3004	30.5193	28.2621	30.6347	28.7165	28.8237	28.1026	27.6485	30.2007	27.2473	28.1101	27.8492	28.6418	30.4591	28.3832	29.2555	28.7941	28.8628	27.7524	31.9652	29.5915	30.0163	28.3627	28.8847	30.0642	27.9034	28.1808	29.2115	31.4727	28.9033	30.6323	28.5495	29.1367	28.1792	28.3853	28.9558	28.8496	30.687	28.8843	30.7681	29.3525	31.6296	30.0328
TG(54:3)_TG(18:1/18:1/18:1)	902.817	C57H104O6	Triacylglycerol	HMDB0049283		29.9434	33.1152	30.8637	30.7896	30.7674	31.6494	31.5866	30.4795	31.1862	30.8067	29.4787	30.6308	30.3501	31.0311	32.6642	30.8536	31.0464	30.669	30.6553	29.6321	31.6063	31.1889	30.8059	30.2672	30.6032	31.0716	31.1151	30.9827	30.4983	31.7985	31.0808	30.9266	31.192	31.9922	30.9368	31.5333	31.4651	30.8652	30.9614	31.2014	31.5575	31.0833	31.3771	29.9506
LPE(16:0)	454.293	C21H44NO7P	Lysoglycerophosphocholine	HMDB0011503		22.1343	22.3813	21.7122	21.5898	21.8681	22.069	20.9428	21.9936	21.84	22.2522	21.8346	21.6694	21.667	22.1623	22.1768	21.9126	22.1849	21.1824	21.9132	20.1374	22.0734	21.7225	22.8297	22.2127	21.2707	22.3984	21.5986	21.3619	20.8487	22.8323	21.5938	21.7297	22.0264	22.2616	22.1471	22.4752	21.7219	21.7119	22.0403	22.0204	21.623	21.5174	22.5665	22.1326
PC(37:4)_PC(37:4)mixture	796.585	C45H82NO8P	Glycerophosphocholine	LMGP01010003		22.7631	23.5625	21.4797	22.3911	21.9792	22.0883	21.5989	22.4346	21.8347	20.3111	20.8106	22.5617	22.6034	22.3868	21.5989	22.1429	22.9188	22.4073	22.2636	21.3974	21.8439	22.5489	23.2959	22.6868	20.8837	20.9963	22.1662	21.7824	21.0411	23.868	20.6737	21.8299	22.6756	22.8363	21.6642	21.726	22.6616	21.7238	22.5568	22.069	21.7595	22.6904	22.5191	22.3218
DG(34:3)_DG(16:1/18:2)	608.525	C37H66O5	Diacylglycerol	HMDB0007132	C00165	20.4373	23.6675	21.6335	21.6654	21.2599	20.564	21.0028	20.7014	20.5603	21.4925	20.0064	20.9955	20.5237	21.2761	22.0565	21.9753	21.1637	21.3974	22.1735	19.7937	22.9981	21.2054	21.5609	20.5451	20.4867	21.7169	20.612	21.7662	22.0121	22.92	21.5143	21.9394	20.2125	20.8679	20.1058	21.045	21.4288	20.6568	21.507	20.4287	21.0993	20.335	22.74	20.9809
SM(d36:2)	729.591	C41H81N2O6P	Sphingomyelin	HMDB0012101	C00550	30.3008	29.6026	29.5773	29.1784	29.3747	29.6624	29.5762	29.2546	29.381	28.9159	29.9742	29.7497	29.4408	28.9785	28.865	30.011	30.6012	29.24	29.7309	29.8303	29.1065	29.9658	30.0604	30.2087	29.2496	29.655	29.5544	29.6479	29.057	29.6192	29.3561	29.3024	28.6535	29.7399	28.867	28.834	29.642	29.6051	29.2937	30.0796	29.6006	29.3038	28.7814	29.3582
TG(60:12)_TG(18:1/20:5/22:6)	968.77	C63H98O6	Triacylglycerol	HMDB0050239		20.8055	23.2985	23.7287	20.5645	22.7362	19.2797	20.9263	18.0758	19.9232	22.8503	21.6869	22.676	19.9567	18.9295	18.8654	24.3339	21.7962	21.8156	24.137	23.7312	21.6333	21.9167	20.8271	22.6633	21.1756	22.2881	23.0803	21.5459	23.1985	21.8726	21.8458	25.2303	20.785	25.6	20.4976	23.9195	22.9979	23.3852	22.3071	24.0609	21.7278	17.6484	20.0051	19.7362
Cer(d36:1)_Cer(d18:1/18:0)	566.551	C36H71NO3	Ceramide	HMDB0004950	C00195	20.1488	20.9552	20.0645	20.2386	19.6872	20.1006	20.0115	19.4088	19.5282	19.3964	20.0447	19.7868	19.3808	19.6978	18.6907	20.3542	20.3302	19.9981	19.9029	18.7248	19.9754	20.2146	19.7418	19.9234	20.0266	20.001	19.2284	19.8197	19.8172	19.8069	20.8844	19.0045	19.0094	19.8874	18.9312	18.3041	19.5698	20.1262	19.7745	20.6458	20.3301	19.1782	19.1525	19.5552
PE(38:6e)	778.575	C45H80NO7P	Glycerophosphoethanolamine	HMDB0009643		22.1887	22.9469	23.5622	21.3124	23.7272	23.2572	22.4635	23.5341	22.7498	23.3185	22.7248	23.7922	24.6886	21.7573	21.8799	25.0241	22.8121	23.7788	24.1494	24.3774	22.0551	21.9378	22.3371	23.0396	22.155	22.4042	22.7179	24.117	23.9335	22.8302	21.846	23.6322	23.0765	23.8706	22.4083	22.9123	23.2368	23.9542	22.129	25.2907	23.5825	22.2448	22.87	23.4838
TG(54:2e)_TG(18:1/18:1/O-18:0)	890.854	C57H108O5	Triacylglycerol	HMDB0049302		19.6241	23.4585	21.9642	19.4879	21.0997	20.5346	19.8276	20.6599	20.835	20.8505	20.0989	20.5271	21.0595	19.8931	21.2976	21.9779	20.3363	20.615	20.9689	19.7732	21.3299	20.313	21.0122	20.3336	20.8235	20.9705	19.9094	20.1217	22.7012	21.6954	20.5348	21.2996	20.1347	22.8755	19.7108	20.4621	22.2271	21.3815	21.0566	22.0843	21.9257	20.8115	21.2591	20.7756
TG(55:3)_TG(19:0/18:1/18:2)	916.833	C58H106O6	Triacylglycerol	LMGL03010423		22.2072	26.0963	24.2662	23.562	23.3681	23.6273	23.3543	22.3174	22.618	23.6757	22.194	23.2239	23.2754	22.81	24.9458	24.1276	23.3837	23.9421	23.3393	22.3811	24.7189	23.3975	23.8896	22.3804	22.6841	23.1275	23.1111	22.7627	23.3983	24.6435	23.2323	23.8428	23.0148	23.5561	23.0382	23.5636	23.5077	23.146	23.4977	23.4192	24.5998	23.2755	24.679	22.9755
12,13-DHOME(12,13-Dihydroxyoleate)	313.238	C18H34O4	Fatty acid	HMDB0004705	C14829	20.456	20.353	21.7668	19.0601	22.004	20.7397	20.1466	21.9942	19.7261	20.0755	19.1665	20.8077	21.9863	20.7626	20.0033	21.3044	19.5485	20.814	19.8777	21.629	20.8856	20.6292	19.3569	19.3036	22.4194	20.8174	20.3607	21.5096	20.562	22.2011	20.1656	21.5119	21.6433	20.6837	21.5827	19.7451	20.996	21.8693	20.0446	20.2769	20.5026	20.2705	20.5859	21.1187
9-HODE isomer2	295.228	C18H32O3	Fatty acid			21.5085	22.2432	20.5549	20.0509	20.3371	19.7789	20.2053	20.3659	20.2822	19.996	20.6121	20.0342	20.1134	20.9515	20.3612	20.7687	20.5583	20.1317	21.2508	20.5768	20.8251	20.6206	22.038	20.0598	20.3632	20.5451	20.2918	20.5376	20.2115	20.096	20.0581	20.9271	21.2813	19.923	20.6731	19.6785	20.1428	20.0946	20.5766	19.8843	19.9132	20.8272	21.6722	20.6029
SM(d44:2)	841.716	C49H97N2O6P	Sphingomyelin	HMDB0013461		22.9428	22.3638	23.0574	22.4811	22.6129	21.9695	23.0016	21.8291	22.5369	22.2337	22.887	22.6367	21.7165	21.2621	21.5174	22.3323	23.0295	22.679	22.3297	22.5956	21.2671	22.9571	22.8627	22.5178	21.97	22.4664	22.8406	22.8033	20.9261	22.2179	22.654	22.2134	22.7358	23.077	22.7973	22.7593	22.5905	22.711	22.19	23.2405	22.5857	22.4899	21.4249	22.3802
PE(38:3p)_PE(18:0p/20:3)	754.575	C43H80NO7P	Glycerophosphoethanolamine	HMDB0011383		21.5441	22.2116	24.2707	21.4577	23.2307	22.1906	23.2422	23.7325	23.449	22.0857	24.3597	23.4868	23.3653	22.429	22.8132	23.8469	24.3256	23.8295	24.5214	23.2095	22.1738	22.5043	23.548	23.6136	22.429	21.695	23.0122	22.6113	23.4389	23.5808	22.0113	23.3168	22.8354	24.1498	22.7988	23.3107	23.6088	23.378	22.9214	25.1487	22.3464	22.4731	23.0522	24.2092
TG(53:6)_TG(15:0/16:1/22:5)	882.755	C56H96O6	Triacylglycerol	HMDB0043213		29.2197	30.4397	29.8797	29.6921	30.1935	29.8022	30.051	29.4714	29.6853	29.8543	28.9596	29.7034	29.363	29.723	30.2875	29.7304	29.8424	29.6595	29.8043	29.2599	30.2303	29.8369	29.8644	29.4189	29.791	19.6673	29.6793	29.8024	29.5945	30.1407	29.7854	29.9063	29.5637	29.934	29.6896	29.5642	30.0384	29.7064	29.8455	29.7903	30.1955	29.7003	30.0181	29.3391
SM(d42:2)_SM(d18:1/24:1)	813.684	C47H93N2O6P	Sphingomyelin	HMDB0012107		30.2609	29.7967	29.9468	30.156	29.9653	29.3282	30.319	29.2099	29.9924	29.4662	30.4247	29.6075	29.2335	28.9501	29.0093	29.6745	30.5613	30.0936	29.6286	29.8464	28.5262	30.2683	30.2256	30.2106	29.0999	29.6246	30.1715	30.1326	28.3908	29.5333	29.7918	29.4509	30.3442	30.442	30.0733	29.8422	29.744	29.9441	29.6975	30.522	29.8171	29.84	28.84	29.8641
Cer(d41:2)	634.613	C41H79NO3	Ceramide	LMSP02010030		21.8216	21.4085	21.0679	20.0552	21.5416	21.3529	20.2748	20.0658	19.7964	20.6104	20.0231	20.8012	20.5439	20.2367	21.265	21.4623	21.2033	20.3278	21.7626	20.3872	21.3106	20.794	20.6727	20.6066	20.5991	20.6975	20.4866	20.5822	20.6483	21.6575	21.195	20.9605	19.2137	21.2821	18.9443	20.5092	21.4875	21.6072	21.3271	21.8599	20.8473	20.7511	21.5391	21.2891
DG(38:2)_DG(18:0/20:2)	666.603	C41H76O5	Diacylglycerol	HMDB0007167		14.1596	18.9408	15.2447	16.3298	15.4984	16.2343	14.9124	15.1673	14.6576	15.8353	14.1841	13.9076	14.8569	14.3389	18.4641	15.9055	14.3403	14.5905	14.8362	14.2083	16.2047	13.9775	16.5101	14.4228	14.027	16.1937	14.7673	14.6388	14.5989	17.0207	15.2862	16.3672	13.9364	14.7496	14.2797	14.3912	14.6729	13.8679	15.2687	14.1966	14.4371	16.8513	17.233	14.7142
PE(30:1)_PE(16:1/14:0)	662.476	C35H68NO8P	Glycerophosphoethanolamine	HMDB0008825		15.3015	16.264	15.9377	14.9877	16.1835	16.7362	16.8013	14.1615	15.1315	16.2432	15.6123	14.1822	15.5962	17.6191	15.6843	16.1157	15.0256	14.8629	14.9903	15.5522	16.5614	15.6425	16.0228	14.3746	15.9542	15.807	15.6532	15.7732	14.4208	15.4375	14.9949	16.2888	15.0145	16.5343	13.9732	15.3031	15.998	15.3375	16.4439	15.7248	16.0356	15.8524	17.194	16.6979
TG(52:2)_TG(18:0/16:0/18:2)	876.801	C55H102O6	Triacylglycerol	HMDB0044734		28.449	32.7618	30.7587	29.5933	30.4616	29.9091	29.4961	28.7802	28.4679	30.4854	28.4403	28.9408	29.5685	29.2131	31.4224	30.2272	30.0321	29.9377	29.4686	28.9658	32.371	29.9326	31.2868	29.2207	30.0268	30.9818	28.7285	29.4819	32.7271	34.3608	30.3721	30.5407	28.8612	28.8167	28.9852	29.1682	29.677	29.4718	30.1102	29.0085	31.5739	29.2706	31.9823	29.5893
PE(34:4p)_PE(14:0p/20:4)	696.496	C39H70NO7P	Glycerophosphoethanolamine			19.0968	18.8895	19.0348	19.6753	19.2797	19.5741	18.8339	18.9415	19.1426	19.4655	20.8792	19.1444	18.9855	19.4623	19.4322	19.6833	17.0152	19.1979	19.8918	19.093	18.8607	16.7405	20.3328	19.7679	19.2534	16.7771	19.9746	19.7944	19.9269	18.3113	19.5716	19.143	19.3984	18.3631	19.2958	19.8165	17.1375	19.7161	19.4953	19.1267	18.6657	19.445	19.1377	19.5306
SM(d42:3)	811.669	C47H91N2O6P	Sphingomyelin	HMDB0240615		30.0409	29.2949	29.2369	29.5398	29.5067	29.0638	29.548	28.7603	29.3735	29.0514	30.0826	29.0734	28.8005	28.7128	28.4618	29.3017	30.2967	29.4516	29.6432	29.3913	28.1497	29.772	29.9784	29.9947	28.419	28.9468	29.5772	29.5183	28.1095	29.178	28.9125	29.2272	29.628	29.7555	29.4537	29.2161	29.2437	29.513	29.3227	30.1088	29.078	29.2655	28.5749	29.5057
SM(d38:3)	755.606	C43H83N2O6P	Sphingomyelin	HMDB0013465		24.8721	24.1987	23.775	24.931	24.1726	23.7027	24.2181	23.2638	24.1822	23.9537	24.6678	24.4637	22.9405	23.212	22.6701	23.863	25.1133	24.5732	24.503	23.7257	22.9293	24.5518	25.0134	24.7368	23.4253	23.7779	23.6163	24.4777	23.2256	23.7621	23.8435	23.6534	24.8927	23.0531	24.486	24.234	23.8136	24.3008	24.3225	24.6012	23.7476	23.8194	23.0714	24.6446
PC(38:6)_PC(16:0/22:6)	806.569	C46H80NO8P	Glycerophosphocholine	HMDB0007991		32.8201	32.2987	32.5359	31.4466	32.298	31.8759	32.125	31.5184	32.0427	32.4028	32.4747	32.4509	31.433	31.2262	31.6321	32.8226	33.0389	32.0417	32.6589	33.0697	31.8005	32.7977	32.3036	33.0233	32.4498	32.2296	32.6022	32.9465	31.9413	32.795	32.081	32.6728	31.6943	32.8862	31.7892	32.5159	32.4871	32.2994	32.2513	32.8156	31.1367	32.0498	31.3193	31.4149
PC(44:11)_PC(22:5/22:6)	880.585	C52H82NO8P	Glycerophosphocholine	HMDB0008747	C00157	17.816	19.6672	17.4839	15.642	18.2944	18.9449	17.4639	18.9827	17.8511	17.3843	17.4647	17.824	19.0849	18.3394	18.8377	18.5585	19.0145	18.556	19.1635	17.0614	16.6775	18.4027	19.7622	18.4521	16.9618	17.2791	18.4722	17.3906	17.7864	19.427	16.9446	17.8818	19.3247	18.695	18.9192	18.293	18.5424	16.8581	17.0049	16.9592	17.0275	19.7051	18.4307	17.6495
9,10-DiHODE	311.223	C18H32O4	Fatty acid	HMDB0010221		25.4518	24.2915	23.4021	24.698	24.1319	24.3458	24.1417	24.3911	24.2814	24.4388	25.8723	24.1677	24.794	24.7501	23.7335	24.7664	24.4913	23.6181	24.4888	24.6729	24.0714	25.2522	26.1589	24.619	24.1679	25.8788	24.4536	25.1405	25.0066	24.6837	24.5791	24.7508	24.0377	23.7027	24.4367	24.2241	24.6318	23.777	24.7157	23.8723	24.8161	24.3413	24.2165	24.5602
TG(51:5)_TG(15:0/18:2/18:3)	856.739	C54H94O6	Triacylglycerol	HMDB0043410		22.9374	26.178	23.4405	24.769	24.0988	23.2505	23.8336	23.6981	20.9053	23.8229	22.5197	23.3841	21.9673	24.4228	25.5767	25.5104	23.846	24.3515	24.755	22.8395	24.4326	22.5193	24.1934	23.5718	23.0816	23.1337	23.9831	22.7958	25.3515	26.2411	23.9607	25.0632	23.3305	24.3743	21.4837	24.1967	23.9898	23.8326	23.984	23.282	23.5449	23.9257	24.2538	24.2577
PC(38:6e)	792.59	C46H82NO7P	Glycerophosphocholine	HMDB0011320		27.5355	27.7582	27.8387	26.8258	27.7863	27.4799	27.7549	27.6757	27.5555	27.6778	27.8359	27.6973	28.0701	27.3007	27.247	28.5048	28.3662	27.8931	28.3232	28.6218	27.2202	27.7802	28.1081	27.9001	27.5998	27.3293	28.2744	28.1969	27.6568	28.3068	27.2825	28.0216	27.5218	29.0544	27.4132	28.0557	28.0808	28.0112	27.9175	28.9149	28.0199	27.6409	27.2672	27.8089
TG(54:4p)_TG(18:2p/18:1/18:1)	884.807	C57H102O5	Triacylglycerol			19.7055	23.1052	21.6338	18.7193	20.9562	19.7759	20.164	21.2021	21.1463	20.5945	20.7996	20.6567	21.1859	20.441	20.9247	22.4926	20.7232	20.9647	21.5512	20.2539	21.0562	20.2914	20.5902	21.1742	20.365	20.6079	20.3575	20.2646	21.7712	21.8505	20.5308	21.3342	19.7192	22.9668	19.8451	20.7193	22.0128	21.3432	20.9979	21.873	21.3173	19.8875	20.8785	21.2578
CerG2(d34:2)_LacCer(d34:2)	860.609	C46H85NO13	Neutral glycosphingolipid			21.2667	20.7446	20.5713	21.2983	20.6401	20.9614	20.8054	20.6331	20.5308	20.4085	21.0393	20.4811	20.4178	20.8217	20.6795	20.8037	21.5973	20.6411	20.6886	20.5276	20.0446	20.9087	21.3192	20.7983	20.8675	20.1897	21.2693	20.1276	20.8459	20.8189	20.0679	20.8631	19.3822	20.9144	19.5058	20.9429	20.5744	20.8309	20.6448	20.7768	20.7789	21.0574	19.993	20.8524
TG(48:2)_TG(12:0/18:1/18:1)	820.739	C51H94O6	Triacylglycerol	LMGL03012670		26.9867	31.9112	30.0683	28.1025	30.2331	28.3483	28.3238	27.82	27.3556	29.7297	26.4569	27.9541	27.7989	28.7157	30.3067	28.6556	28.874	28.3894	28.9842	27.3437	31.6307	29.2857	29.5249	28.1819	28.4757	29.4882	27.994	27.663	29.3881	31.2628	28.6549	30.3977	28.4297	28.2847	27.7543	28.1695	29.002	28.6032	30.2334	28.37	29.4769	28.975	31.1687	29.3917
TG(48:2)_TG(16:0/14:0/18:2)	820.739	C51H94O6	Triacylglycerol	HMDB0010415		26.9867	31.9112	30.0683	28.1025	30.2331	28.3483	28.3238	27.82	27.3556	29.7297	26.4569	27.9541	27.7989	28.7157	30.3067	28.6556	28.874	28.3894	28.9842	27.3437	31.6307	29.2857	29.5249	28.1819	28.4757	29.4882	27.994	27.663	29.3881	31.2628	28.6549	30.3977	28.4297	28.2847	27.7543	28.1695	29.002	28.6032	30.2334	28.37	29.4769	28.975	31.1687	29.3917
TG(55:2)_TG(15:0/20:1/20:1)	918.848	C58H108O6	Triacylglycerol	HMDB0043289		23.3729	27.3731	26.0503	25.4796	26.0135	24.5259	25.3171	23.8268	24.49	25.1616	23.3196	25.1204	24.8725	25.2805	25.6773	25.3174	26.2515	25.6482	25.8579	24.7254	27.1306	25.7949	26.2571	25.4379	25.4623	26.281	25.5207	25.9297	25.7652	27.7174	25.7388	26.0033	25.2154	24.9689	24.7633	24.8316	25.442	24.8615	25.7315	24.9977	26.104	24.9224	25.7694	24.5011
TG(52:8)_TG(14:0/18:3/20:5)	864.708	C55H90O6	Triacylglycerol	HMDB0042567		20.3442	24.6472	22.8218	22.6137	22.7268	20.7541	20.8131	20.5344	19.9232	22.3789	21.0116	20.9102	20.8693	21.8721	21.7757	23.4823	21.8012	21.3483	23.2337	21.3792	23.9453	21.97	21.4779	21.9392	20.7262	21.9325	22.2034	20.2469	23.3185	23.506	21.7898	24.0922	20.8134	22.5017	20.4339	22.457	22.4646	22.1872	22.6086	21.6353	19.7839	20.4941	22.3772	21.3252
PC(40:8)_PC(18:3/22:5)	830.569	C48H80NO8P	Glycerophosphocholine	HMDB0008221		25.5749	25.6567	24.8648	24.3026	25.0722	25.2808	24.6084	25.0986	24.9478	25.0542	24.9747	25.1555	25.2913	24.6802	25.0057	25.8511	25.6128	24.6916	25.9424	25.5022	24.8529	25.3748	25.4028	25.4487	25.2292	24.8702	25.6983	25.2606	24.9146	26.0111	24.9416	25.1502	24.7725	26.0542	24.6924	25.6232	25.5463	25.272	24.6254	25.6124	24.5804	25.3212	25.2286	25.0294
TG(48:6)_TG(12:0/18:3/18:3)	812.676	C51H86O6	Triacylglycerol	LMGL03012672		18.2121	22.5981	20.2645	18.8629	20.1288	16.26	17.0046	16.9212	16.8289	19.8731	15.4677	18.2467	17.9428	20.493	20.0399	21.671	18.7226	17.577	20.5582	14.9385	21.6613	19.1506	20.4357	19.6444	17.4659	19.9686	18.2432	15.855	20.9339	21.6714	20.0782	21.3791	17.7344	18.9465	16.055	19.5711	20.4158	18.4674	20.3488	17.5208	17.3741	16.4632	21.4464	20.1991
SM(d44:3)	839.7	C49H95N2O6P	Sphingomyelin			23.7417	22.6054	22.9891	23.2254	23.1078	22.7287	23.3669	22.6715	23.065	22.6743	24.0515	22.9477	22.1325	22.4837	22.0937	22.8769	24.1756	23.0502	23.509	23.0292	21.6549	23.5489	23.8831	23.6194	22.0384	22.5709	23.0014	23.2975	21.4868	22.6417	22.6354	22.9052	23.7422	23.3226	23.6283	23.1644	22.7187	23.1569	23.1074	23.54	22.1552	23.0739	22.1925	23.1864
TG(58:7)_TG(18:1/18:2/22:4)	950.817	C61H104O6	Triacylglycerol	HMDB0050012		21.1192	28.1118	26.3456	25.6669	25.6529	25.3329	25.2264	21.0909	21.0173	26.1906	21.2582	25.6606	21.3503	20.9598	27.0332	26.8655	25.8396	26.0171	26.5108	25.4329	27.1782	26.0774	21.0655	25.6636	25.0149	25.9845	25.7895	25.2083	22.1768	26.4638	25.4937	26.9323	21.5079	26.0595	25.292	26.275	26.1507	25.9659	26.1029	25.5978	24.9402	21.1104	26.0906	20.3857
Palmitic amide	256.263	C16H33NO	Fatty acid	HMDB0012273		24.5862	25.1327	24.6451	24.784	24.1343	24.0555	24.4953	24.486	24.144	24.1149	24.3629	24.1665	23.9438	23.8101	24.0463	24.3262	24.4229	23.7555	24.1004	24.049	23.9256	24.0352	24.1379	24.0478	24.1646	23.8289	25.0824	24.4636	23.7386	24.138	23.9399	24.1	23.803	23.9349	24.3285	24.4517	24.0265	24.4499	23.8181	24.0239	24.0759	24.0702	23.7176	23.7582
DG(36:2)_DG(18:0/18:2)	638.572	C39H72O5	Diacylglycerol	HMDB0007161		20.6975	24.0486	22.5329	22.1381	22.0332	21.4849	21.4131	21.0276	20.9301	22.0285	20.7893	21.3971	21.2628	21.3054	23.1159	22.4103	21.741	21.5512	21.2987	20.7204	23.2063	21.3693	22.3272	21.26	21.5094	22.2545	21.0022	21.5033	21.7908	22.7491	21.7711	22.0855	20.7622	21.0636	20.8657	21.7286	21.7192	21.3549	21.9327	20.6858	22.1458	21.0676	22.9995	21.024
DG(36:3)_DG(18:0/18:3)	636.556	C39H70O5	Diacylglycerol	HMDB0007163		25.2755	27.9432	26.1317	26.4036	26.101	25.8834	25.9545	25.1885	25.4838	25.8586	24.5308	25.8363	25.1356	25.7297	27.5665	26.3347	26.1872	25.5076	25.6905	24.5786	27.0278	26.1153	25.4338	25.4075	25.615	26.0568	25.752	26.0132	25.8464	26.9088	25.8037	26.2402	25.2261	25.2277	25.0016	26.1352	26.3696	25.7916	26.0065	25.0379	25.3486	25.6186	26.3817	24.7028
DG(36:3)_DG(18:1/18:2)	636.556	C39H70O5	Diacylglycerol	HMDB0007219		25.2755	27.9432	26.1317	26.4036	26.101	25.8834	25.9545	25.1885	25.4838	25.8586	24.5308	25.8363	25.1356	25.7297	27.5665	26.3347	26.1872	25.5076	25.6905	24.5786	27.0278	26.1153	25.4338	25.4075	25.615	26.0568	25.752	26.0132	25.8464	26.9088	25.8037	26.2402	25.2261	25.2277	25.0016	26.1352	26.3696	25.7916	26.0065	25.0379	25.3486	25.6186	26.3817	24.7028
Ganglioside GA1(d42:2)	1337.87	C68H124N2O23	Ceramide	HMDB0004906	C06136	20.2721	19.2122	19.2791	18.9775	19.9908	19.727	19.7862	20.0813	19.8131	19.5333	20.2213	19.3187	19.4751	19.5663	19.2964	18.8074	20.1717	19.1757	19.9782	20.221	17.8208	20.487	20.1502	19.8077	19.5057	18.402	20.1823	20.0125	18.2459	19.3933	19.4657	19.5392	20.3399	19.8364	20.2343	19.3069	19.1784	19.7778	19.9727	20.4337	18.936	19.9801	18.6171	19.8433
SM(d40:0)	789.684	C45H93N2O6P	Sphingomyelin	HMDB0012091		23.7675	23.6547	23.6858	23.7479	22.8724	23.2113	23.529	23.9937	23.2731	23.4163	23.435	23.2811	22.8989	22.4385	24.0339	23.1913	23.7296	23.2159	23.2082	23.9706	23.4751	23.628	24.1802	23.7811	24.6149	24.538	23.1876	23.5484	23.1735	23.5664	23.3777	23.4782	23.4115	23.3407	23.4488	22.9072	23.5208	23.3893	23.8247	23.2147	24.6917	23.7791	22.9694	23.2827
10Z-Heptadecenoic acid(FFA(17:1)	267.233	C17H32O2	Fatty acid	HMDB0060038		27.6258	27.0763	26.5309	25.8536	26.4595	25.0762	26.5128	25.8408	26.0454	25.5225	26.9159	26.4019	25.4651	26.0643	25.502	26.1058	26.016	26.0797	26.3819	26.5368	26.4419	27.077	25.2916	25.8236	26.3143	26.0669	25.7863	26.4556	25.3611	25.5067	25.5996	26.2604	26.4413	25.042	26.4857	25.5866	26.426	26.6071	26.4049	27.0762	26.2515	25.8475	25.2587	26.3455
PC(39:7)_PC(17:1/22:6)	818.569	C47H80NO8P	Glycerophosphocholine	LMGP01011550		17.485	20.2491	18.4765	19.6074	18.9898	18.8321	17.3082	20.2364	19.2445	20.3631	20.2504	20.1601	20.4809	19.92	18.4382	19.7144	18.9729	21.052	20.2751	19.7379	19.2644	19.9111	19.3293	20.2043	18.4752	20.0925	19.315	20.3374	18.5889	18.6939	17.0642	17.9259	20.2296	19.9958	19.2149	17.6284	20.2882	20.621	17.6809	19.028	18.1995	19.5772	18.1544	20.0318
SM(d34:2)	701.559	C39H77N2O6P	Sphingomyelin	HMDB0240613		28.6742	28.3002	28.0805	27.7061	28.3185	28.2802	27.9963	27.8973	27.8531	27.9369	28.5539	28.1089	27.8296	27.5941	28.2295	28.2611	28.7592	27.9785	28.53	28.4844	27.6228	28.478	28.6689	28.6226	27.9158	28.0707	28.1567	28.2198	27.2898	28.2866	27.5526	28.3057	27.636	28.382	27.5152	28.0748	28.3228	28.2998	28.3062	28.7388	28.0208	28.3206	28.0137	28.5516
TG(53:4)_TG(17:0/18:2/18:2)/TG(17:0/18:1/18:3)	886.786	C56H100O6	Triacylglycerol	LMGL03010189		26.4241	28.8707	27.6343	27.8362	27.2121	27.1645	26.8388	26.042	26.4056	27.4294	25.9884	27.3587	26.9222	26.9614	28.7849	28.2584	27.0578	27.5661	27.1211	26.0123	29.0329	27.4467	26.6653	26.3717	26.5434	26.8155	27.0838	26.4748	27.885	28.3337	27.3046	27.679	26.4362	26.9929	26.3933	27.2123	27.7802	27.3066	27.2245	26.8136	27.6867	26.8206	28.3427	26.4968
TG(58:11)_TG(18:3/18:2/22:6)	942.755	C61H96O6	Triacylglycerol	HMDB0053067		23.6943	26.1607	25.7515	25.0937	25.0266	24.0702	23.541	23.0011	24.0385	25.3082	24.1085	25.5722	24.2625	23.8567	24.5422	27.2358	24.5236	24.6942	20.308	25.2964	25.5557	24.8607	24.026	25.2285	23.7185	25.1404	25.7046	23.6677	26.0812	24.9475	24.3355	26.752	23.6169	26.4244	23.3946	26.1038	25.7686	25.5836	24.7369	24.7569	21.8292	22.4245	24.3216	23.4871
TG(55:6)_TG(17:0/18:2/20:4)mixture	910.786	C58H100O6	Triacylglycerol	LMGL03010499		22.3995	27.2725	24.933	24.0603	24.219	24.4842	23.4315	23.2664	22.3881	24.365	25.9947	22.9511	24.3245	23.416	25.9965	24.7958	27.9499	24.2189	23.8715	23.3854	26.1782	23.7126	26.169	23.2223	23.9884	24.9061	22.8466	23.3955	24.3547	25.614	24.5588	24.2875	23.3268	18.001	23.0285	23.4754	23.5754	23.3207	24.1231	27.282	28.5837	23.6009	26.0315	23.561
PC(34:3)_PC(16:0/18:3)	756.554	C42H78NO8P	Glycerophosphocholine	HMDB0007975		27.5102	28.1469	27.043	26.4857	27.0503	27.033	26.5699	27.9108	27.4093	26.588	26.1947	27.4766	27.809	26.7299	26.8036	26.8412	27.1478	27.8352	27.496	27.3791	27.4284	27.4008	28.1564	27.4108	26.6725	28.3645	26.3039	26.582	26.751	28.8601	26.2242	26.8881	26.852	28.079	27.536	26.1973	26.8557	26.5295	26.9176	26.9746	26.8909	27.4967	27.2902	27.3552
CerG3GNAc1(d34:1)_Tetrahexosylceramide(d18:1/16:0)	1227.76	C60H110N2O23	Neutral glycosphingolipid	HMDB0004960	C03272	22.2202	21.3348	21.323	21.6388	21.3585	21.4836	21.7659	21.9694	21.3446	21.3483	22.1913	21.5113	21.4865	21.7864	21.0745	21.116	22.262	21.5842	21.8273	21.9655	20.6781	22.0541	22.1187	21.8986	21.3642	20.8546	21.827	21.7924	20.9238	21.5555	21.3209	21.2862	21.421	21.5995	21.4548	21.2768	21.3677	21.356	21.7347	21.8036	20.777	21.7773	20.8041	21.5343
DG(38:4)_DG(18:1/20:3)	662.572	C41H72O5	Diacylglycerol	HMDB0007198		19.6534	23.588	21.6005	21.6232	21.0683	20.3448	20.8036	19.8299	20.0105	21.1915	18.8225	20.7356	20.3499	20.705	22.3554	21.8177	21.2843	21.0659	21.6796	20.1646	22.1146	21.139	20.5636	21.024	20.561	21.6253	20.8717	20.9042	20.9008	22.136	20.7585	21.9132	19.8986	20.5334	19.8035	21.2224	21.1546	20.9537	21.537	20.0588	20.1456	20.5464	21.4526	19.7657
TG(60:7)_TG(18:1/20:2/22:4)	978.848	C63H108O6	Triacylglycerol	HMDB0050052		21.6667	24.7359	23.3667	21.1667	23.6595	21.6599	22.844	21.6033	21.9022	23.215	21.7585	21.7189	22.2301	22.2539	24.2406	22.0807	23.6546	24.2568	22.8663	22.3916	23.4448	23.449	21.501	23.0661	21.652	21.672	22.2375	22.6554	22.7797	23.3219	21.5364	23.8486	22.8322	23.9751	22.7541	23.7141	23.0377	21.899	24.1027	22.5235	22.2223	22.9396	22.2196	21.5834
PE(32:0)_PE(16:0/16:0)	692.522	C37H74NO8P	Glycerophosphoethanolamine	HMDB0008923		18.3516	22.9906	21.2271	19.9041	20.1796	18.6269	19.9139	17.8503	17.8011	20.7047	18.1313	19.6458	18.51	19.8158	20.8556	22.1681	20.3304	19.0972	21.4635	18.6026	21.4147	20.6255	19.5318	19.9468	19.4246	20.7665	20.3622	20.9764	20.7509	22.2605	20.4398	21.9256	19.055	20.2461	18.3728	20.5225	20.537	19.7283	20.1417	20.0165	18.6434	18.1299	20.0625	17.6668
TG(58:2)_TG(16:0/18:2/24:0)	960.895	C61H114O6	Triacylglycerol	HMDB0044253		21.0245	21.1858	21.091	21.691	22.0582	23.0112	18.7944	20.7413	19.3466	21.6601	20.7984	21.2651	21.7937	20.2828	24.5492	21.7818	15.9947	21.8219	22.3362	22.2443	22.1285	17.5825	21.7009	21.0903	20.105	22.2595	20.8907	20.6829	20.8447	22.1256	21.1221	21.7483	20.3074	21.9271	19.8328	21.1904	21.5289	19.7555	21.3859	21.188	21.9873	23.2678	23.0225	20.411
TG(58:2)_TG(18:1/18:1/22:0)	960.895	C61H114O6	Triacylglycerol	HMDB0046510		22.8043	27.9741	24.7765	24.1194	24.4709	25.3208	23.0374	23.5754	23.2698	24.4253	23.2148	23.3781	24.28	23.3167	26.8489	23.8369	23.1049	23.9441	24.5806	24.597	25.1952	23.6726	24.3611	23.0117	23.3146	24.7996	23.3237	22.7297	23.3458	25.0924	23.5283	24.7029	23.2121	24.5083	23.3573	24.0006	24.7311	23.7339	24.7221	23.8654	24.7798	25.6034	25.6151	23.7271
TG(54:1e)_TG(18:0e/16:0/20:1)	892.869	C57H110O5	Triacylglycerol			18.5401	21.9933	20.5691	17.4716	19.6895	19.1843	18.5767	19.4474	19.577	19.4792	18.2451	19.2036	19.5541	18.4541	19.8854	20.0094	18.8709	18.6039	19.4034	18.116	20.216	18.9481	19.6483	18.6482	19.4624	19.7357	18.362	18.1976	21.3596	20.2928	19.1929	19.9275	18.2589	21.1622	18.3406	19.1314	20.527	19.6915	19.9212	20.3428	20.5831	19.7642	19.8149	19.2639
SM(d34:2+hO)_SM(d34:2(OH))	717.554	C39H77N2O7P	Sphingomyelin	HMDB0013463	C00550	21.9044	21.3726	21.1723	20.9435	21.3433	21.2998	21.4376	21.4952	20.6529	20.9008	21.4747	21.3166	21.0495	20.8491	21.3529	21.2128	21.4748	21.2395	21.6145	21.1624	20.3865	21.0155	21.347	21.2749	20.7472	20.7525	21.723	21.0496	20.0345	21.5095	20.5199	21.0222	20.4435	21.7051	20.3944	20.6978	21.142	21.4177	21.1018	21.9216	20.7273	21.533	21.0832	21.5424
TG(58:8)_TG(18:1/18:1/22:6)	948.801	C61H102O6	Triacylglycerol	HMDB0049899		26.4571	29.4705	28.8784	27.3025	28.1705	27.3649	27.722	25.9111	27.2692	28.4171	26.3034	28.0659	26.5249	25.5946	28.3817	28.7907	26.7974	28.0411	28.4998	28.006	28.3882	27.8885	26.5719	27.6209	27.353	28.0174	28.5043	27.2521	27.9556	28.1134	27.6174	29.4939	26.9868	29.9534	27.3855	29.1262	28.5304	28.2672	28.2003	28.7127	26.0329	25.6241	27.2237	25.2496
TG(51:4)_TG(15:0/18:2/18:2)	858.755	C54H96O6	Triacylglycerol	HMDB0011711		25.7336	28.7963	27.3223	27.33	27.0504	26.4335	26.4646	25.7489	25.9753	27.0979	25.2752	26.8804	26.3375	26.77	28.3381	27.7251	26.8376	27.1715	26.9954	25.3002	28.8446	27.1206	26.4515	25.9738	25.965	26.6743	26.845	25.9206	27.3578	28.4164	26.6084	27.7274	26.3579	25.2506	26.2433	26.7075	27.65	26.7992	27.2016	26.2999	26.8511	26.6148	28.0498	26.5347
PC(32:1)_PC(16:0/16:1)	732.554	C40H78NO8P	Glycerophosphocholine	HMDB0007969		29.1605	31.0764	29.8541	28.3778	30.0006	28.5733	29.2782	28.9592	28.5183	29.4016	28.7341	28.5951	28.5273	28.7086	28.9094	28.4241	29.8442	28.6686	30.3108	29.6626	29.7143	30.1568	30.3898	30.0368	29.1005	29.4939	29.0121	29.5632	28.4396	30.684	29.0747	30.1645	29.259	29.4803	29.4204	28.3328	29.23	29.361	30.6571	30.1621	29.6667	29.6934	29.1526	29.1772
TG(50:3)_TG(16:1/16:1/18:1)	846.755	C53H96O6	Triacylglycerol	HMDB0005433		29.2043	33.5102	31.5112	30.5679	31.564	30.7018	30.7551	29.6945	29.8916	31.2248	28.7636	30.4182	29.7085	30.8203	32.38	30.6951	31.1028	30.4405	31.0316	29.2097	33.0616	31.591	30.984	30.3596	30.2455	31.1399	30.5278	30.3871	31.1019	32.5824	30.7734	32.1719	30.4162	30.1135	30.1006	30.6887	31.3156	30.9105	31.834	30.3764	30.7585	30.7425	32.2101	30.2055
TG(48:5)_TG(12:0/18:2/18:3)	814.692	C51H88O6	Triacylglycerol	LMGL03013482		21.6464	25.6337	23.6055	22.5255	23.8618	22.0178	22.1159	21.8436	21.4766	23.2914	21.6338	21.6544	22.4398	23.4793	23.7923	24.0667	22.6354	22.0083	23.5862	21.6586	24.9878	23.0742	23.1365	22.468	22.2825	23.2932	22.2449	21.4228	24.3183	25.0256	22.5233	24.3932	22.3217	22.4455	21.5306	22.5704	23.6458	22.6283	23.7069	21.9913	22.582	22.6908	24.6472	23.2397
TG(56:6)_TG(16:0/18:1/22:5)/TG(18:0/18:3/20:3)	924.801	C59H102O6	Triacylglycerol	HMDB0044129		28.4117	32.0401	30.116	29.0143	29.7051	28.8249	29.5081	27.7117	28.5057	29.732	28.5111	29.1604	28.3837	29.3118	30.5699	30.0534	29.3742	29.0985	30.1112	28.5815	30.9621	29.9075	28.6447	29.0535	28.6567	29.8423	29.3557	29.513	29.5596	30.7346	29.8084	30.7197	28.9923	30.4719	29.0911	29.6	30.0987	29.6882	29.6989	29.8458	29.6153	28.5738	30.0354	28.5345
PC(44:10)_PC(22:5/22:5)	882.601	C52H84NO8P	Glycerophosphocholine	HMDB0008681	C00157	22.0603	21.9828	21.8208	21.2133	21.7185	21.7528	21.6427	22.2093	21.6056	21.0647	21.7427	21.3663	21.5764	22	21.918	21.108	22.4705	22.025	22.3645	21.425	21.3742	22.0777	22.6239	22.8483	21.7827	21.5605	22.0329	20.9544	21.361	22.6213	20.7686	21.427	22.4646	21.5657	22.1838	21.7811	21.8276	21.1848	21.7973	21.0958	20.9543	22.1607	21.9972	21.9017
PC(40:4)_PC(18:0/22:4)	838.632	C48H88NO8P	Glycerophosphocholine	HMDB0008054		25.8887	27.6164	25.6495	25.2627	25.9835	25.3284	26.0126	25.779	25.3961	26.1792	26.6404	25.0271	26.0947	26.0996	26.3043	26.0059	27.1449	25.7681	26.7878	26.401	26.0228	26.4222	26.0286	26.4521	26.1275	26.0859	25.8537	26.6432	26.0939	27.1473	26.3735	26.5116	25.8176	26.766	25.7437	25.3624	26.375	25.9108	26.4706	26.6006	26.79	25.9475	25.9842	25.9588
TG(58:8)_TG(18:2/18:1/22:5)	948.801	C61H102O6	Triacylglycerol	HMDB0010487		24.9732	27.7759	27.2473	25.7095	26.372	25.6083	25.5804	24.4462	25.7679	26.6528	26.3512	24.9976	25.2705	25.7115	27.1428	27.2994	26.7527	26.6883	26.9485	26.061	26.4368	26.2872	25.0783	26.0244	25.7205	26.6504	26.8516	25.6269	26.854	26.4294	26.0712	27.4886	26.482	26.8124	25.9813	27.1547	27.1292	26.4118	26.5926	26.3594	25.1296	24.8709	26.0674	25.1311
DG(40:7)_DG(18:1/22:6)	684.556	C43H70O5	Diacylglycerol	HMDB0007208		21.8218	24.6413	24.2068	23.0843	23.2343	21.6942	22.9341	20.8456	21.7431	23.6034	22.2238	23.3883	21.0571	22.9075	23.4668	24.2278	22.8492	22.4569	23.7903	22.9297	23.5954	22.7785	21.3805	22.4752	22.3715	23.2414	23.4024	23.0231	23.3226	23.3701	22.8122	24.8725	22.1561	24.0731	21.523	23.8721	23.7266	23.2131	23.519	23.2135	21.1085	21.4076	21.7728	20.8617
Palmitoleic acid(FFA(16:1)	253.217	C16H30O2	Fatty acid	HMDB0003229	C08362	30.6782	30.5772	29.5182	28.7012	29.752	28.3501	30.0271	29.2769	30	28.8872	30.675	29.617	27.9603	29.4752	29.1224	29.2018	29.895	29.5732	30.2057	30.0017	30.0653	30.9319	28.2826	29.9124	29.6319	29.7067	28.9971	30.2256	28.5797	28.6707	28.8995	30.3714	30.6838	28.4904	30.4954	29.0846	29.9269	30.6183	30.3731	30.6357	28.5675	29.3394	28.3404	29.4925
GlcCer(d42:2)_GlcCer(d18:1/24:1)	810.682	C48H91NO8	Neutral glycosphingolipid	HMDB0004975	C01190	23.1742	22.2061	21.7114	22.2378	22.7283	21.9813	22.6052	21.8134	22.851	21.9079	22.6164	22.2037	22.1895	21.8085	20.5664	22.1435	22.6159	22.7916	22.2913	22.0828	20.8325	22.9468	22.7755	22.4066	20.609	21.2632	22.6223	22.582	20.6481	21.5076	22.2557	21.9843	23.0244	22.2625	22.8672	21.9622	21.743	22.5811	22.2263	22.9914	22.0884	22.698	21.1766	22.4219
PE(37:3)_PE(19:1/18:2)	756.554	C42H78NO8P	Glycerophosphoethanolamine	LMGP02010806		26.4366	26.7193	26.3246	25.4036	26.2339	25.8555	26.0578	25.8909	25.5953	25.9098	26.5301	25.8399	25.7784	25.5967	25.6918	26.4962	27.0171	26.0121	27.0766	26.6782	25.9312	26.8487	26.9054	27.0908	26.3358	26.3879	26.5355	26.6499	25.5698	26.9535	26.1215	26.1082	26.162	26.6069	26.238	25.6817	26.1408	25.9517	26.348	26.6721	26.1297	26.4757	25.8115	26.0579
TG(58:6)_TG(18:0/18:1/22:5)	952.833	C61H106O6	Triacylglycerol	HMDB0044957		21.5592	25.5299	24.6799	22.6525	24.0338	22.9551	23.3067	21.7681	22.7255	23.9496	23.4141	22.7206	22.3947	21.7238	25.1532	24.1288	23.9809	23.903	24.3653	23.4225	24.8404	23.1543	23.175	22.974	23.5	24.3143	23.3274	22.943	24.1476	24.4788	23.845	24.6521	23.8828	24.6705	23.1406	23.6201	24.2763	23.493	23.8957	24.1509	23.3057	22.3498	23.7921	22.2608
Cer(d42:2)_Cer(d18:2/24:0)	648.629	C42H81NO3	Ceramide			23.8203	23.3298	23.1358	22.3171	23.5768	23.7072	22.3726	22.9637	22.222	22.8288	22.5002	22.6642	23.1418	22.4512	24.0621	23.288	23.3611	21.9154	24.0812	22.7527	23.1458	22.9579	22.6733	23.0478	23.0148	23.0126	22.8972	22.871	22.4988	23.6947	22.8601	22.8855	21.2541	23.2947	21.242	22.6065	23.5413	23.4642	23.9024	23.5864	23.0562	23.2558	23.7792	23.1239
PE(40:4)_PE(18:0/22:4)	796.585	C45H82NO8P	Glycerophosphoethanolamine	HMDB0009009		23.1294	24.0795	23.1805	22.3568	22.9442	22.444	22.9072	22.6016	22.4186	22.5178	22.6675	22.6078	22.9678	22.4069	22.9345	23.1064	23.9257	22.9881	23.2845	22.9902	22.855	22.8776	23.0926	22.9182	22.5624	22.3347	23.1856	23.2807	22.2993	24.3002	22.8789	22.9789	23.2453	24.0264	22.9217	22.6036	22.9202	22.4441	22.9374	24.0489	24.4701	22.9842	22.9143	22.3252
LPC(18:0p)	508.376	C26H54NO6P	Lysoglycerophosphocholine	HMDB0013122	C04230	23.4232	23.8654	23.2447	23.3692	23.001	23.5305	23.5316	23.6202	23.6995	23.4116	23.7598	23.3387	23.9622	23.9823	23.3899	23.8306	23.9725	22.6511	23.6046	23.0972	22.7553	22.9829	23.6634	23.4664	23.1497	23.0427	23.9615	23.4395	22.327	23.7886	22.665	22.881	23.6235	24.0779	23.4857	23.8367	23.5307	23.185	23.3232	23.5009	23.6024	23.3849	23.3608	23.6424
PC(38:2)	814.632	C46H88NO8P	Glycerophosphocholine			24.9227	25.5259	24.9708	24.3834	25.2146	25.9062	24.4567	25.3052	24.6053	24.3028	23.8723	24.702	25.1038	24.9413	26.1042	25.2505	24.9827	24.5271	26.0237	25.4872	24.6095	24.7869	25.5797	25.7229	25.3455	24.9382	25.5126	24.6542	24.54	25.5649	24.4206	24.4636	24.6828	25.4692	24.4465	24.5975	25.1958	24.6838	25.1299	24.683	24.6907	26.2923	25.3839	24.9676
TG(58:9)_TG(18:3/20:3/20:3)	946.786	C61H100O6	Triacylglycerol	HMDB0053099		21.704	25.9779	25.4226	23.1308	24.5351	22.4732	23.3981	21.3176	22.1132	24.3622	23.334	23.7875	22.4481	22.7929	24.4097	25.5841	23.7909	23.8512	25.653	23.9288	25.3514	23.8866	22.5605	23.6402	22.8957	24.4887	24.0825	23.4386	24.5663	24.6619	24.2699	26.3329	23.1068	25.5626	22.8266	24.1064	24.4064	24.3641	24.3973	24.6447	22.6053	22.9583	23.7834	22.2661
13-Methylmyristic acid(iso FFA(15:0)	241.217	C15H30O2	Fatty acid	HMDB0061707		26.327	26.121	25.9995	25.4487	25.388	24.5878	25.1067	25.0708	24.6234	24.5378	25.4884	24.9021	25.1087	24.8383	24.4641	24.9727	24.4949	24.8098	24.8579	25.3545	24.5825	24.2232	24.7324	24.6137	24.8	24.4341	24.1573	24.3248	24.1766	24.759	24.0779	24.5558	24.2347	23.414	24.6985	24.135	25.2549	24.7084	24.7293	25.8234	25.5668	25.0527	24.3072	25.6411
Cer(d42:0)_Cer(d18:0/24:0)	652.66	C42H85NO3	Ceramide	HMDB0011768		22.3569	23.1237	22.0583	21.3562	21.3084	21.6636	21.3092	22.0798	21.6425	21.7644	22.1467	22.7059	21.3058	20.6456	22.6056	21.7395	22.2266	20.8845	21.6993	21.9805	22.2288	22.1371	22.1207	22.2583	22.5092	22.9643	20.8912	21.6957	21.7066	22.1467	21.5922	21.8147	22.1369	21.2483	22.2376	21.2046	21.9822	21.5788	22.0832	21.1795	23.2077	21.9634	21.5564	21.5905
TG(60:9)_TG(18:0/20:4/22:5)	974.817	C63H104O6	Triacylglycerol	HMDB0045200		21.6521	25.3546	25.1142	22.8685	24.2321	22.4604	23.3322	20.7848	21.7037	24.0856	22.6387	23.6025	22.004	22.4799	23.7405	25.0081	23.2239	23.3679	24.9117	23.7634	24.5909	19.6575	21.8715	23.4222	22.7629	24.1462	23.7353	23.2172	23.877	23.8143	23.7874	25.7391	22.4694	25.1843	22.6446	24.0677	23.7988	24.056	24.3759	24.1347	22.4917	21.2506	22.9597	21.5478
PC(34:2p)_PC(18:2p/16:0)	742.575	C42H80NO7P	Glycerophosphocholine			28.081	27.5919	27.7506	26.4964	27.7055	27.4541	27.7653	28.4033	27.4682	27.4317	28.1062	27.9905	28.6624	27.514	27.3794	28.3028	28.5246	28.4401	28.7802	28.3236	27.4085	27.905	28.2689	27.7221	27.9079	27.2232	28.2007	27.9467	27.0774	28.4251	27.084	27.5163	27.8139	28.2825	27.6682	27.3289	28.0451	27.8896	27.8468	28.3594	28.4684	28.1521	27.4147	28.227
Hydroxystearic acid isomer2	299.259	C18H36O3	Fatty acid			21.6442	21.6624	20.1346	19.718	20.4959	20.5696	20.8427	21.3137	20.8098	20.4922	21.1084	20.5668	20.1614	21.5602	20.5811	20.5513	21.614	20.7832	22.6718	21.245	20.8829	20.9704	21.396	21.4344	20.2736	20.8162	20.9366	21.7075	20.1845	20.7634	20.0626	21.4515	21.6587	20.7808	21.4124	20.2166	20.6751	21.9997	21.3859	21.3601	20.6973	21.196	20.7999	21.3809
PE(32:0)_PE(18:0/14:0)	692.522	C37H74NO8P	Glycerophosphoethanolamine	HMDB0008986		16.1806	18.2438	17.3655	15.6777	17.8952	16.9068	17.0411	18.01	17.3782	15.089	16.7435	16.3895	15.9123	15.8653	18.1493	17.9688	18.6525	16.0345	17.5418	18.8655	16.388	15.5495	18.4035	16.6729	18.2734	17.645	17.47	18.0275	15.1439	18.3414	17.6319	17.1118	16.9574	16.7482	16.5639	17.325	17.8296	15.3912	16.1228	15.7669	18.4677	16.7064	18.9272	18.0874
PC(38:5)	808.585	C46H82NO8P	Glycerophosphocholine	HMDB0008050		30.4699	31.2387	30.7315	29.4434	30.4336	29.536	30.289	29.8347	30.0356	30.2511	30.7303	29.8821	30.1386	30.6811	30.3577	30.4729	31.1326	30.2364	31.3894	30.4637	30.2127	30.832	29.9922	30.8782	30.2182	30.7113	30.6599	30.8575	30.4178	31.3298	30.5164	30.6409	30.4494	31.2086	30.5279	30.2585	31.0717	30.6433	30.5162	31.199	30.4902	30.082	30.6702	30.1286
TG(51:1)_TG(16:0/17:0/18:1)	864.801	C54H102O6	Triacylglycerol	LMGL03010051		24.7182	29.4149	26.8623	25.4452	26.5983	25.5987	25.7973	24.8873	24.611	26.4935	25.019	25.2882	25.0453	25.0435	27.3303	25.7078	26.4984	26.1052	25.1793	24.6217	28.4974	25.9944	26.6786	25.2261	25.553	26.3608	24.6839	25.386	25.6166	27.8613	25.9942	26.5099	25.2144	25.9697	25.3134	25.1232	25.7207	25.4059	26.6258	25.8678	28.8475	25.607	27.9965	26.6597
TG(54:7)_TG(16:1/18:2/20:4)	894.755	C57H96O6	Triacylglycerol	HMDB0005447		27.9783	30.4484	28.3493	29.8282	28.3336	29.0074	27.4526	27.9558	29.0209	28.3796	26.4621	29.0866	29.34	29.6643	30.7599	30.2685	28.7941	28.8537	29.3918	26.7677	30.2611	29.334	27.9401	28.2439	27.4895	27.5349	28.9623	27.0871	30.5067	29.3151	28.24	28.8003	27.4069	28.0225	27.1593	29.2985	29.556	28.5137	28.0703	26.58	25.3666	27.8326	29.4179	26.5426
Erucic acid(FFA(22:1n9)	337.311	C22H42O2	Fatty acid	HMDB0002068	C08316	24.6207	24.1606	23.3658	23.0095	23.7621	23.4561	24.2589	23.6476	23.2712	23.396	23.8869	23.652	23.0924	23.5653	24.1345	23.3379	23.2223	22.9447	23.791	23.9899	23.5746	23.692	22.8939	23.0884	23.6326	23.5248	24.1596	23.7278	23.2033	23.0285	23.5611	23.0357	22.9963	23.1727	23.5142	23.3281	23.883	23.5357	23.4521	24.4228	23.1869	22.7935	22.7791	22.9274
SM(d38:2)	757.622	C43H85N2O6P	Sphingomyelin	HMDB0240610		27.773	27.3091	27.0561	27.0532	27.063	27.3239	26.8595	26.7831	26.9021	26.6383	27.3914	26.9854	26.8399	26.7099	26.5665	27.123	27.7413	27.2272	27.4939	27.2747	26.5351	27.255	27.2492	27.6493	26.7868	26.8822	26.9416	27.0607	26.5244	27.2346	26.7038	27.0837	26.4232	27.5852	26.3369	26.9259	27.3122	27.4807	27.2115	27.8128	27.1461	26.9042	26.6081	27.2411
TG(52:6)_TG(14:0/16:0/22:6)	868.739	C55H94O6	Triacylglycerol	HMDB0042903		21.2811	26.2714	26.1755	22.5524	25.9704	22.9111	22.8716	21.898	21.8638	25.4893	21.4398	23.3961	22.1558	22.0287	24.5313	24.8141	23.2877	23.7962	25.2351	23.807	26.3175	23.765	24.0445	23.6366	23.6089	25.0054	23.8596	22.5062	24.3868	25.9375	23.9972	26.7968	22.9973	24.8219	22.3436	23.7802	24.026	23.5921	25.462	23.9502	23.2426	22.8504	24.6891	23.1613
TG(53:1)_TG(17:0/18:0/18:1)	892.833	C56H106O6	Triacylglycerol	LMGL03010119		22.6363	27.3651	25.007	23.6327	23.4356	23.8616	24.0001	22.7074	22.1464	24.444	23.0858	23.3922	23.1702	23.0486	25.0927	23.9104	25.583	23.9435	23.1982	22.7449	25.8888	23.3561	25.3709	22.818	23.5386	24.2102	22.6753	23.2076	23.4921	25.467	23.954	24.0516	23.729	24.0739	23.8337	23.3244	23.7731	23.3496	24.3908	23.5615	26.7516	23.787	25.82	23.6689
PC(34:1p)_PC(18:0p/16:1)	744.59	C42H82NO7P	Glycerophosphocholine	HMDB0008028	C00157	27.4675	27.1758	27.7883	26.2591	27.2282	27.6574	27.2571	28.3592	27.3603	26.8794	26.963	27.804	28.7831	27.6914	26.5736	27.9276	27.6875	27.8641	28.0318	28.3035	27.4586	27.0331	28.3739	27.4101	27.3139	26.5238	27.8333	27.4713	27.4357	28.4381	26.8434	26.9364	26.6721	28.3021	26.6727	26.9545	28.0032	27.4876	27.1413	28.0343	28.3641	27.7625	27.3112	28.2165
PC(34:2e)	744.59	C42H82NO7P	Glycerophosphocholine	HMDB0011151		27.4675	27.1758	27.7883	26.2591	27.2282	27.6574	27.2571	28.3592	27.3603	26.8794	26.963	27.804	28.7831	27.6914	26.5736	27.9276	27.6875	27.8641	28.0318	28.3035	27.4586	27.0331	28.3739	27.4101	27.3139	26.5238	27.8333	27.4713	27.4357	28.4381	26.8434	26.9364	26.6721	28.3021	26.6727	26.9545	28.0032	27.4876	27.1413	28.0343	28.3641	27.7625	27.3112	28.2165
TG(56:9)_TG(16:1/18:2/22:6)	918.755	C59H96O6	Triacylglycerol	HMDB0048763		24.1738	27.51	26.7813	25.7243	26.2509	25.3571	25.2142	23.4813	25.0435	26.3354	24.3693	26.3768	24.4843	24.8283	26.0177	27.3019	25.7066	25.5765	27.1637	25.9371	26.8563	26.1281	24.3421	26.0007	24.8052	25.697	27.0247	25.0096	26.3778	26.3439	25.4512	28.1442	24.931	27.1591	24.5148	27.3029	26.707	26.5578	26.4416	25.829	23.0292	24.0437	25.0122	23.9696
Docosapentaenoic acid(FFA(22:5n3)	329.249	C22H34O2	Fatty acid	HMDB0006528	C16513	27.5681	26.7229	26.2928	25.4218	26.7972	25.2184	26.2618	25.2323	25.1693	25.6597	26.7116	26.6802	25.0147	26.5673	25.9877	27.0878	26.0256	26.2653	26.9268	27.3342	26.7146	27.4231	24.2777	26.0251	26.7247	26.9083	26.6946	26.7644	26.2788	25.5344	26.0921	27.3296	25.8782	26.0975	25.9023	25.5565	26.7407	26.6757	26.875	26.7503	24.9794	25.3125	24.4904	25.2928
PC(36:1p)_PC(18:0p/18:1)	772.621	C44H86NO7P	Glycerophosphocholine	HMDB0008127		24.84	24.6223	24.3144	23.5307	24.322	24.5254	24.7295	24.7472	24.2689	24.0207	24.7102	24.2855	24.7437	24.4088	24.1005	24.3889	24.9704	24.7766	25.1399	24.6462	23.4359	24.3654	24.8111	24.3436	24.369	23.6794	24.8579	24.756	23.6624	24.8169	23.9702	24.0707	25.0559	25.1577	24.8957	24.3138	24.4052	24.3286	24.3937	25.3038	24.6214	24.7928	23.9314	24.5487
TG(52:5)_TG(16:0/16:0/20:5)	870.755	C55H96O6	Triacylglycerol	HMDB0043909		23.0443	27.9135	26.389	24.4176	25.6541	23.655	23.7737	22.8976	22.5362	25.4105	22.9251	24.3519	23.0193	23.7857	24.8614	25.7064	23.9359	24.2534	25.4954	24.06	27.8578	25.2623	24.536	24.4651	23.8448	25.4855	24.3729	24.4427	25.4398	26.5596	24.9432	27.0221	23.3568	25.5023	22.781	24.7037	24.9154	23.1787	25.5744	25.0685	24.6494	22.5365	26.4822	24.3482
TG(50:4)_TG(18:2/14:0/18:2)	844.739	C53H94O6	Triacylglycerol	HMDB0010470		27.4885	30.8571	29.7033	29.1516	29.8873	29.0677	28.6109	28.2293	28.3461	29.4703	26.7	28.789	28.6367	29.6257	30.9369	29.7569	29.4575	28.8359	29.697	27.5793	31.511	29.8005	29.1807	28.7034	28.4983	29.3634	29.1944	28.1734	30.1494	31.005	29.0697	30.5074	28.5591	28.4976	28.0887	29.2183	29.8759	29.1814	29.8839	28.3119	28.1711	29.1147	30.7266	28.4362
TG(58:7)_TG(18:1/20:3/20:3)	950.817	C61H104O6	Triacylglycerol	HMDB0050069		24.8373	27.926	27.3069	25.7902	26.6478	25.5493	26.2101	24.4007	25.5438	26.7757	25.9116	26.0516	25.487	25.851	27.0996	27.1446	26.322	26.4329	27.1727	26.1813	27.1591	26.197	25.0281	25.9425	25.8435	26.688	26.4106	25.6399	26.6292	26.7341	26.351	27.6518	26.412	27.4911	26.0319	26.5694	26.8397	26.3947	26.7798	26.7251	25.9671	25.007	25.82	25.0651
PC(36:3)_PC(16:0/20:3)	784.585	C44H82NO8P	Glycerophosphocholine	HMDB0007980		31.3818	31.3775	30.8845	30.2228	30.9828	31.4572	30.6054	31.3858	31.0719	30.0247	30.4111	31.0016	31.1594	30.7447	31.5487	31.1287	31.3139	30.7048	31.6847	30.9181	30.4184	31.2802	31.6231	31.3095	30.9725	30.8224	31.4662	30.6102	30.2943	31.5283	30.7114	30.2305	31.4242	31.0756	31.2482	30.9245	31.073	30.7039	30.4461	30.9571	30.8866	31.8286	31.2052	31.0751
TG(60:13)_TG(20:5/18:2/22:6)	966.755	C63H96O6	Triacylglycerol	HMDB0010538		21.5436	23.5217	24.2111	21.5679	23.2478	21.087	21.2795	20.0553	20.8517	23.5475	22.1928	23.4851	20.407	19.6683	19.6897	25.3531	22.1933	22.2936	24.8337	24.4337	22.2155	22.5799	21.3716	23.5838	21.5064	22.8881	23.6639	21.9755	23.6989	22.0736	22.2357	25.79	21.3539	25.4079	21.0116	24.4693	23.5048	24.0614	23.0047	24.1054	18.2583	17.7856	20.8635	20.2315
TG(42:1)_TG(14:0/14:1/14:0)	738.661	C45H84O6	Triacylglycerol	HMDB0042271		21.9026	24.455	23.4009	21.9816	23.4419	22.3569	22.0562	22.2246	21.7661	23.1155	22.1373	22.182	22.2146	22.0988	22.5988	22.3083	22.4977	22.1699	22.3245	22.0886	24.0716	22.1898	23.7211	22.085	22.5007	22.9259	21.9918	21.9262	23.1213	24.2778	22.2421	23.3985	22.4134	22.1439	22.0341	22.2122	22.4907	22.501	23.1591	22.5072	23.5703	22.5176	23.9824	23.7569
PC(36:2p)_PC(36:2p)mixture	770.606	C44H84NO7P	Glycerophosphocholine	HMDB0011244		27.8703	27.6168	27.786	26.514	27.4754	27.5873	27.6889	28.1417	27.3881	27.1163	27.5266	27.8856	28.4586	27.7822	26.6368	27.928	28.0934	27.9621	28.266	28.2354	27.3711	27.4097	28.2151	27.6019	27.6291	26.9531	27.9983	27.8787	27.3273	28.4208	27.0234	27.2201	27.5803	28.2352	27.3544	27.2831	27.8879	27.6668	27.5502	28.3246	28.1516	28.0521	27.2865	28.0186
Eicosapentaenoic acid(FFA(20:5)	301.217	C20H30O2	Fatty acid	HMDB0001999	C06428	26.4625	26.1836	26.2435	25.6309	25.8727	24.5712	25.3836	24.7178	24.7346	25.1834	25.4145	25.9058	24.7992	25.6076	24.289	26.7684	24.8042	25.3866	26.2457	26.6175	25.9984	26.2689	24.2637	25.7245	25.4693	25.3558	26.4338	26.0651	26.1362	24.9419	25.0573	26.9951	25.1203	26.714	25.1928	25.8864	25.8945	26.0293	25.7288	26.8203	24.2111	24.2589	24.4203	24.267
DG(35:4)_DG(17:1/18:3)	620.525	C38H66O5	Diacylglycerol	LMGL02010045		15.6376	18.2561	17.1637	17.8084	17.3053	16.7323	14.6036	16.3651	15.8577	17.0137	14.1357	17.0031	14.6095	15.8257	18.5648	17.9839	17.8916	15.183	16.8661	15.9644	18.5196	16.3975	15.8465	16.4383	16.0618	17.2291	17.0474	16.6175	17.6369	17.853	16.9664	17.1201	16.1039	16.5168	15.7554	17.2406	17.2207	16.4993	16.2573	16.2659	16.3023	16.038	16.1147	15.9631
9-HODE isomer1	295.228	C18H32O3	Fatty acid			21.5451	18.8597	19.0102	18.6334	20.0697	18.6779	20.2197	19.3288	19.535	18.7746	21.5407	19.8551	19.3642	21.3217	19.3355	20.4777	19.5608	19.8262	21.3849	19.9894	20.0586	20.9936	20.0414	19.9913	19.7627	20.2273	20.189	19.8058	20.0378	19.101	19.151	20.4816	20.2274	18.5359	20.7315	18.6542	19.2505	20.1788	19.2656	19.0259	18.6637	19.8624	18.6497	18.9785
Oleic acid(FFA(18:1)	281.249	C18H34O2	Fatty acid	HMDB0000207	C00712	34.2818	33.4907	32.8882	31.8151	33.3048	32.3037	33.7269	32.8315	33.0494	32.2793	33.8056	33.0692	31.501	33.3123	33.3485	33.0097	33.2483	33.0004	33.4326	33.5987	33.4951	34.3087	31.6403	32.9874	33.887	33.4884	32.9172	33.5578	32.4364	32.3199	32.9673	33.2442	33.6126	32.2738	33.4983	32.4055	33.2234	33.5848	33.4028	33.6021	32.1708	32.4102	31.6196	32.7178
TG(54:3)_TG(18:0/18:1/18:2)	902.817	C57H104O6	Triacylglycerol	HMDB0005405	C00422	29.9865	33.4729	31.5547	31.2634	31.3255	31.748	31.1985	30.3323	30.4448	31.1003	29.6359	30.688	30.8978	30.8823	32.9889	31.6751	31.1192	31.3903	30.9423	30.1102	32.5838	31.1898	31.6209	30.4975	30.9836	31.4806	30.7398	30.7432	31.3412	32.164	31.389	31.2358	30.6028	30.8417	30.5668	31.1304	31.1555	30.8261	31.1266	30.4285	31.5659	30.7377	32.0379	30.034
TG(60:4)_TG(24:0/18:2/18:2)	984.895	C63H114O6	Triacylglycerol	HMDB0047374		20.5818	24.9541	21.4676	22.4295	21.4603	23.0861	19.9864	21.297	20.8866	21.6082	20.0538	21.0632	22.1797	21.0039	24.6093	22.1886	20.4158	20.8559	22.3248	22.1936	22.0827	21.3283	21.3	20.8023	20.8905	21.9771	21.2392	19.9012	21.6487	22.2911	20.3018	21.5585	20.2385	21.5301	20.0666	22.0555	22.0642	21.2957	22.0467	20.6733	20.5385	22.9979	23.279	21.1503
SM(d44:4)	837.684	C49H93N2O6P	Sphingomyelin			22.2224	22.537	23.0215	22.8246	22.5365	21.8948	22.9021	22.2154	23.0226	21.6475	22.8459	22.8127	21.1072	21.4676	21.465	21.467	22.9993	22.1187	20.1503	22.6852	21.7601	22.5716	23.2584	22.9754	22.3221	23.0095	21.6255	22.258	20.4239	21.3998	22.3508	22.0902	23.388	22.9441	23.3777	22.424	22.1254	22.3116	22.2199	22.4924	23.0481	22.326	19.9403	22.2606
TG(62:10)_TG(22:4/18:2/22:4)	1000.83	C65H106O6	Triacylglycerol	HMDB0054775		18.9904	23.0481	24.0253	19.3648	23.4838	20.1571	20.9935	17.8432	18.7916	23.1501	21.096	21.2471	20.5056	20.4778	22.2703	18.0682	21.9612	23.6813	24.2578	22.9161	21.6204	21.6124	19.917	22.7791	21.0344	22.7422	21.8165	20.8726	22.0064	21.4957	21.4103	24.5158	20.7354	23.3897	20.5903	21.8922	22.276	21.7579	23.0274	22.2308	20.2892	20.1226	20.3854	20.1781
TG(58:5)_TG(14:0/22:1/22:4))	954.848	C61H108O6	Triacylglycerol	HMDB0042472		22.8666	26.489	24.6708	23.7702	24.5309	23.891	23.4707	22.62	23.2598	23.4191	22.4776	23.3742	23.528	23.2451	25.6043	24.4042	24.1151	25.3035	24.4324	22.2362	24.9965	24.0763	23.6675	23.9256	23.2878	23.2155	23.9521	23.3352	24.0374	24.6383	23.7828	24.7429	23.79	24.0739	23.4819	24.4006	24.1361	23.8557	23.4525	23.62	18.6514	23.6304	24.5322	23.0523
TG(52:5)_TG(16:0/18:2/18:3)	870.755	C55H96O6	Triacylglycerol	HMDB0044263		29.232	32.6307	30.4042	30.7669	30.287	29.7807	29.5105	29.0102	29.5679	30.1012	28.3072	30.1058	29.8176	30.4225	31.6689	31.2871	30.0842	30.247	30.5168	28.6489	32.5503	30.7985	30.1075	29.4958	29.3611	29.5858	29.7989	29.2178	31.0697	31.6972	30.2883	29.8791	28.8915	29.403	28.8605	29.7688	30.8254	30.0391	30.0887	28.679	28.9088	29.126	31.6672	29.0505
TG(50:5)_TG(14:0/18:2/18:3)mixture	842.723	C53H92O6	Triacylglycerol	HMDB0042527		25.0307	29.5897	26.8249	26.5566	27.4366	26.0491	25.7247	25.4889	25.5779	26.6811	24.4825	25.9238	26.0993	27.1879	27.8909	27.4244	26.7067	25.7743	27.3877	25.0576	29.1499	26.9588	26.7468	26.0214	25.4626	26.3899	26.4043	25.0892	27.6541	28.7559	26.3512	27.8809	25.785	26.1789	25.3698	26.5213	27.3148	26.4734	27.2034	25.4848	25.5966	26.1182	28.4908	26.1504
TG(56:4)_TG(18:0/18:1/20:3)	928.833	C59H106O6	Triacylglycerol	HMDB0044953		26.3899	29.2932	26.9805	26.425	26.8684	26.7883	26.213	24.4732	25.3229	26.4064	24.5706	26.1407	24.8311	25.8985	28.1498	27.644	26.2292	26.3708	27.2289	25.3681	27.8647	26.4492	26.5818	25.7503	25.8241	27.3456	27.4181	27.1157	24.7187	27.9328	27.1681	27.1516	25.8372	26.4164	25.6872	26.2944	26.5883	26.2859	26.8288	25.646	26.4641	26.4	27.2572	24.8543
Alpha-Linolenic acid(FFA(18:3n3)	277.217	C18H30O2	Fatty acid	HMDB0001388	C06427	30.8087	29.6702	28.4936	28.4871	29.1459	27.8286	29.1115	28.5628	28.8887	28.091	29.8717	29.1397	27.8072	29.4717	29.2527	29.5132	29.0818	28.9242	29.7545	29.4532	29.4965	30.114	27.7337	28.9283	29.1054	28.557	28.7801	28.5485	29.2701	28.3382	28.73	29.0149	29.1882	28.4002	29.0615	28.3773	29.3847	28.6354	28.9009	28.9326	26.7231	28.5065	27.9216	28.4707
TG(54:5)_TG(18:1/18:1/18:3)/TG(18:1/18:2/18:2)	898.786	C57H100O6	Triacylglycerol	HMDB0049289		31.5356	33.9205	31.7332	32.6953	32.1199	32.8277	31.8491	31.5367	32.1068	31.998	30.7593	32.2586	32.1555	32.5244	33.9405	32.6266	32.2728	32.0833	32.0056	30.4761	32.947	32.865	31.5892	31.6303	31.5625	31.5645	32.4766	31.6623	32.6971	32.8533	32.1046	32.0109	31.6709	30.7973	31.4833	32.8609	32.8122	31.9563	31.7572	30.7987	30.4053	31.9421	32.6583	30.2715
PC(34:3p)	740.559	C42H78NO7P	Glycerophosphocholine	HMDB0008192	C00157	17.8981	21.7626	22.94	20.6355	22.056	22.464	18.3009	23.4824	21.4032	22.2937	16.7618	22.9334	24.7891	21.5508	15.9802	24.6424	17.9266	22.8181	23.7041	23.4544	20.8621	21.2846	22.8806	22.3032	21.5942	21.2508	23.1153	23.0846	24.0423	22.5649	21.6689	24.2341	17.7871	25.357	18.1159	21.9536	23.5766	23.4303	21.584	25.2522	21.6218	20.6342	22.3717	22.3234
DiHODE isomer1	311.223	C18H32O4	Fatty acid			23.5999	21.8742	19.9229	21.1669	20.393	21.4687	20.8545	21.4549	21.4106	20.3256	21.3188	21.2594	20.7809	20.9691	21.0277	21.8904	21.9339	20.3605	22.874	21.7587	20.6342	21.6496	22.4267	20.9271	20.598	20.4561	21.4281	21.8396	21.1361	21.321	20.8327	21.4083	20.9797	20.3654	21.602	20.4065	21.0139	19.7739	20.6007	20.4791	19.5874	20.7856	21.3031	22.1846
Cer(d42:2)_Cer(d18:1/24:1)	648.629	C42H81NO3	Ceramide	HMDB0004953	C00195	23.8067	24.2646	23.8074	23.753	23.8979	23.4338	23.7453	22.7757	23.7983	23.0249	23.3424	23.4691	22.9902	23.1108	23.139	23.6486	23.8538	23.0538	23.3629	22.5576	23.3733	23.8975	23.3429	23.4048	22.8262	23.3038	23.6715	23.2516	22.4472	23.4495	24.0451	23.0005	23.2945	23.6905	23.269	23.0549	23.6371	23.498	23.3679	24.0876	23.746	23.1435	22.753	23.2349
PC(40:7p)	816.59	C48H82NO7P	Glycerophosphocholine	HMDB0011295		26.3152	26.697	26.3794	25.7121	26.1606	25.8423	26.7409	26.7495	26.6466	26.313	26.5713	26.1573	27.1112	26.7245	26.0721	26.8519	27.1994	26.4362	27.2925	27.1714	26.2813	26.3627	26.6817	26.6618	25.8924	25.7922	26.9189	26.9309	25.8298	27.2707	25.8634	25.9548	26.4204	27.2744	26.0469	26.0709	26.9384	26.52	26.2588	27.2392	27.0099	26.4683	25.9116	26.5269
PC(40:6p)	818.606	C48H84NO7P	Glycerophosphocholine	HMDB0011326		25.4445	24.9526	25.2477	24.1698	24.8604	24.9488	25.3943	25.1509	25.1096	24.9622	25.4854	25.2213	25.6312	24.5522	24.3172	25.8231	25.8638	25.3976	25.623	26.0723	24.479	25.4829	25.6583	25.3737	25.7961	24.8928	25.9705	25.8578	24.8218	26.0236	24.9705	25.107	25.3378	26.2779	25.1499	25.8683	25.727	25.4255	25.2241	26.2184	24.6808	25.0434	24.8234	24.9663
TG(58:11)_TG(16:0/20:5/22:6)	942.755	C61H96O6	Triacylglycerol	HMDB0044583		20.4942	24.6156	24.4221	20.9556	23.383	20.7421	21.3337	20.042	19.6344	23.243	20.7337	22.6939	20.2701	20.2608	21.3917	24.7054	21.4299	21.7921	25.0918	23.4525	24.3973	22.2211	20.6698	22.7718	21.0499	22.8207	23.276	22.1093	23.4475	23.4561	22.6877	26.0997	20.3926	24.756	20.1692	22.9961	22.956	23.012	23.2532	23.8166	19.9174	19.0634	21.538	19.745
TG(52:7)_TG(16:1/18:3/18:3)	866.723	C55H92O6	Triacylglycerol	HMDB0052957		22.7041	26.5918	23.779	24.5692	24.0371	23.5533	23.0207	22.7904	23.351	23.7272	21.5648	23.5728	23.8059	24.928	25.2517	25.2417	23.7582	23.3859	25.1225	22.3489	26.0699	24.447	23.1858	23.3153	22.4341	23.3395	24.2184	22.2188	25.2013	25.466	23.6229	25.2308	22.8738	24.2986	22.7899	24.2081	25.0745	24.0492	23.8309	23.0889	21.4917	22.7785	25.157	22.479
PE(36:3p)_PE(P-16:0/20:3n6)	726.543	C41H76NO7P	Glycerophosphoethanolamine	HMDB0011351		16.7164	18.0311	18.7292	16.523	16.5835	17.4717	17.8975	17.8455	17.0604	16.0503	18.225	17.4182	19.0171	17.6601	16.7196	17.9627	18.2674	17.9017	16.6231	16.6137	16.1066	19.5886	17.8748	16.6644	18.1553	22.3108	17.7957	19.4251	16.0402	18.3623	15.0909	15.9611	19.2138	19.743	18.4191	15.9299	17.7051	18.5368	14.5612	20.4152	18.6737	15.5687	17.5728	19.3091
PC(34:0p)	746.606	C42H84NO7P	Glycerophosphocholine	HMDB0011239		27.3195	27.2914	26.8302	26.117	26.8497	27.0319	27.1406	27.1839	26.7474	26.5139	27.1402	26.7042	27.1199	26.8236	26.7703	26.8509	27.5258	27.0889	27.512	27.223	25.8591	27.1347	27.3029	27.0081	26.9559	26.5506	27.3609	27.2248	26.1562	27.2844	26.5424	26.6161	27.1967	27.5314	27.0878	26.6462	26.9692	26.8878	27.1251	27.6761	27.0627	27.3648	26.3861	27.0488
TG(62:13)_TG(18:1/22:6/22:6)	994.786	C65H100O6	Triacylglycerol	HMDB0050279		21.3752	22.6491	24.3201	21.1762	23.3199	21.614	21.9658	20.8403	21.3803	23.7221	22.3459	24.1263	20.0833	18.655	20.7939	24.8455	22.439	22.7305	23.9965	25.1026	21.4213	22.2018	21.2964	23.1014	22.3875	22.9126	24.1789	22.0924	22.6985	21.5168	22.0167	25.767	21.9825	26.0665	21.7778	24.5717	23.0659	23.7377	23.1251	24.2126	19.1322	19.7359	20.6074	19.3397
PC(42:2)_PC(42:2)2	870.695	C50H96NO8P	Glycerophosphocholine		Phosphatidylcholine Biosynthesis	21.9956	21.5497	22.1055	21.0593	22.1187	22.6592	20.9668	22.1703	21.8752	21.2481	21.0862	21.2904	21.5512	21.4529	22.8507	21.8059	21.8765	21.215	23.2674	22.2352	20.8789	21.6485	21.9956	23.2658	22.1055	21.509	22.7921	22.0337	20.9435	22.3335	20.8768	21.3654	21.0621	22.0272	21.0852	21.4437	21.8035	21.4284	22.3658	20.9221	21.0665	22.7863	22.8701	21.5742
CerG2(d42:1)_LacCer(d18:1/24:0)	974.75	C54H103NO13	Neutral glycosphingolipid	HMDB0011595		21.0794	19.9128	19.6352	21.1672	20.0774	20.3876	20.0724	20.5655	19.7562	19.7618	20.7565	19.5674	20.7449	20.075	20.1414	19.7933	20.8173	19.7654	20.3046	20.1636	19.568	20.8894	20.3634	19.9151	20.1919	20.2621	20.6356	20.5543	19.2355	20.874	19.6729	19.9406	20.1318	20.6258	19.9634	20.231	19.723	20.0315	20.56	20.9801	20.2323	20.5966	19.4176	20.2839
PC(36:4)_PC(18:2/18:2)	782.569	C44H80NO8P	Glycerophosphocholine	HMDB0008138		30.1155	29.9436	29.1428	28.8053	29.6039	30.1485	28.5707	30.3431	29.6067	28.6717	28.4028	29.4656	30.4889	29.2543	30.0905	30.0318	29.624	29.1959	30.3736	29.5389	29.1719	29.4942	30.575	29.5617	29.3345	28.8876	29.5844	28.8631	28.9549	30.2571	28.9235	28.5802	29.0128	29.0052	29.0567	29.5126	29.2938	29.2463	28.9689	28.9549	29.559	30.6289	30.0571	30.0303
PC(35:6)	764.522	C43H74NO8P	Glycerophosphocholine	LMGP01012098		25.5622	25.3893	26.0521	24.8962	26.1481	25.5507	25.5671	24.7953	24.9593	26.214	24.623	25.5603	24.0675	24.8789	26.4044	26.2293	25.5822	26.8361	25.6705	23.6275	25.6839	25.4559	25.1322	25.2853	24.5666	26.2577	25.5378	25.2739	25.3886	26.46	25.5935	26.5397	25.3111	26.0962	25.3915	26.4711	25.58	26.1743	25.5175	25.6432	25.104	24.9082	25.5039	25.2961
Dodecenoic acid	197.155	C12H22O2	Fatty acid	HMDB0000529		25.671	23.3761	22.3301	21.05	23.0288	21.8383	23.514	22.998	22.3711	21.4117	25.5183	23.2659	21.9264	23.4845	23.0016	24.0796	23.4173	22.1125	23.5611	23.9973	23.0811	24.2736	21.452	22.7123	23.4932	23.1415	23.3105	23.0178	22.3964	22.2536	22.9226	23.7684	23.3714	22.1435	23.4561	21.5841	23.7071	23	23.9058	23.6291	22.6412	23.4194	21.3412	22.9424
TG(54:6)_TG(18:1/18:2/18:3)/TG(18:2/18:2/18:2)	896.77	C57H98O6	Triacylglycerol	HMDB0050007		29.2035	31.158	29.5113	30.8901	29.3169	30.6342	28.2886	28.9473	29.6181	29.3153	28.1853	30.0251	30.1452	30.064	31.9906	30.9687	29.9783	29.55	30.0591	28.3684	31.3007	30.6915	29.0206	29.5673	29.0792	29.2023	30.2718	28.9741	30.9054	30.0839	29.5203	29.8672	28.6573	30.2469	28.2082	30.4842	30.2712	29.8658	29.5877	27.8345	27.0823	29.4203	30.3559	27.5992
PC(40:3)_PC(18:2/22:1)	840.648	C48H90NO8P	Glycerophosphocholine	HMDB0008151		21.5465	22.896	21.9918	21.15	21.5642	21.7676	21.6948	21.7802	21.322	21.7391	21.3018	21.2172	21.7285	22.0271	22.2124	21.7698	22.1119	21.6239	22.3726	22.0046	21.335	21.8229	21.8648	22.2732	21.9865	21.7234	21.9385	22.0119	21.2833	22.5195	21.6826	21.9052	21.4301	22.3688	21.2503	21.6669	21.9461	21.8919	22.3955	21.9492	21.7782	22.376	21.8596	21.7515
PC(36:1)_PC(18:0/18:1)	788.616	C44H86NO8P	Glycerophosphocholine	HMDB0008038		29.6109	31.6011	29.8364	29.2302	29.8941	29.7332	29.907	29.3817	29.3551	29.3754	29.5331	29.1935	29.7506	29.2842	29.6486	29.5519	30.233	29.3253	30.1057	29.8806	29.5444	29.624	30.1483	29.9541	29.577	29.5598	29.7543	29.906	29.2648	30.8307	29.7657	29.8256	29.9045	30.6046	29.7328	29.4982	29.6707	29.4779	29.9527	30.6003	30.4152	29.7927	29.4728	29.4817
TG(60:3)_TG(20:1/20:1/20:1)	986.911	C63H116O6	Triacylglycerol	HMDB0005464		22.0888	26.6113	23.7386	23.2344	23.3892	24.5349	21.3883	22.6541	21.8275	23.0467	21.9859	22.3593	23.2081	22.5333	25.9	23.1674	22.3307	22.8511	23.904	23.674	24.0621	22.6928	23.0856	22.3134	22.4144	23.5407	23.0279	21.2249	22.569	23.9945	22.0178	23.5688	22.8592	22.769	21.6862	22.9329	24.039	22.7517	23.6662	22.3145	22.3304	24.4434	24.5602	22.7933
Myristoleic acid isomer1	225.186	C14H26O2	Fatty acid	HMDB0002000	C08322	26.8388	24.0998	24.2972	23.5997	24.3386	23.022	24.4441	23.8333	22.9366	22.6512	26.34	24.1841	23.5138	24.6727	24.4035	24.9545	24.0819	23.5681	24.3395	24.7746	24.0406	24.8788	23.1234	23.2127	24.7814	24.1949	24.4023	23.7675	23.3115	23.491	24.0206	24.3712	23.6944	23.204	24.1895	23.1425	24.6822	23.5474	24.6123	24.7603	23.8564	24.4704	23.0167	24.2112
ChE(22:5n6)	716.634	C49H78O2	Cholesterol ester	HMDB0010374		21.1282	21.497	21.0627	20.2039	16.5895	20.3204	20.928	20.6663	21.3154	21.5457	23.389	20.7245	20.413	19.7438	21.6554	21.1696	22.3909	21.092	21.514	21.4729	20.5172	22.319	21.5407	21.6866	21.2812	21.1156	20.8694	21.2345	21.7224	21.6867	21.2154	22.4338	21.5143	22.4824	21.5451	20.8319	22.2824	21.2515	21.6828	22.6152	21.2682	21.3743	20.5356	21.8062
PE(40:7)_PE(18:1/22:6)	790.538	C45H76NO8P	Glycerophosphoethanolamine	HMDB0009078		21.9911	22.3705	22.4047	21.3263	22.5549	23.0677	21.8297	21.0589	22.0157	22.2845	19.1583	21.7979	20.5665	21.5668	23.6836	22.7596	21.991	23.698	22.4985	21.5322	21.4313	21.397	21.7457	21.6063	20.9156	23.1084	22.4497	21.4284	22.2694	22.932	22.059	22.1309	22.5292	23.0443	22.0189	23.9206	22.1841	22.7267	21.5402	22.1536	20.2715	22.0375	22.3773	20.8529
PE(38:6)_PE(16:0/22:6)	764.522	C43H74NO8P	Glycerophosphoethanolamine	HMDB0008946		25.5622	25.4461	26.0521	24.8962	26.1657	25.5507	25.5671	24.7953	24.9593	26.2205	24.623	25.5603	24.0675	24.8789	26.4044	26.2293	25.6099	26.8361	25.7604	23.6275	25.6839	25.4559	25.1322	25.3182	24.5666	26.2784	25.5378	25.2739	25.3886	26.46	25.5935	26.5397	25.3276	26.0962	25.416	26.4711	25.5965	26.1859	25.5175	25.6517	25.1196	24.9082	25.5142	25.2961
CerG2(d42:2)_LacCer(d18:1/24:1)	972.735	C54H101NO13	Neutral glycosphingolipid	HMDB0004872	C01290	22.9939	21.8935	21.4547	21.7222	21.8062	21.7858	22.2001	22.2872	21.739	21.5185	22.6081	21.6342	22.0383	21.8561	21.6461	21.7692	22.5791	21.6136	21.8623	21.8611	20.5598	22.4629	22.3761	21.3688	21.4887	21.2842	22.762	22.2555	20.6975	21.6753	21.7698	21.8048	22.185	22.1244	21.9156	21.9389	21.6941	22.0841	22.3064	22.4557	21.9424	22.6323	21.3865	22.1558
7Z,10Z-Hexadecadienoic acid(FFA(16:2)	251.202	C16H28O2	Fatty acid	HMDB0000477		25.3071	24.8684	24.0608	24.1436	24.4377	23.4676	23.934	23.6846	23.7332	23.0857	25.0809	24.1313	23.1868	24.6133	24.9885	25.2434	24.6065	24.0635	24.9407	24.9982	24.9482	25.0378	22.5773	24.2894	24.4589	24.2381	24.6547	24.4714	24.3907	23.7427	24.1835	24.8775	23.8047	23.3646	23.6828	23.8784	24.6551	24.7291	24.747	24.3859	22.3772	23.8153	23.2324	23.7369
TG(50:6)_TG(14:0/14:0/22:6)	840.708	C53H90O6	Triacylglycerol	HMDB0042089		23.9492	25.5047	24.8445	24.1134	24.8155	24.1359	23.8152	23.7219	23.374	24.7114	23.5296	23.9958	23.6595	23.7126	25.2028	24.5584	24.5328	24.7421	24.3272	23.5387	25.9097	24.331	24.791	23.8529	24.2399	24.5449	23.9821	24.1333	24.6287	26.1487	24.4113	24.7794	24.1062	23.3644	23.7578	23.7199	24.1983	24.1868	25.1359	24.1657	25.221	24.4028	25.6516	25.0784
TG(58:1p)_TG(18:0p/16:0/24:1)	946.916	C61H116O5	Triacylglycerol			20.0141	21.5019	20.8554	18.891	20.5849	20.5232	18.5274	20.0992	19.5744	20.65	19.6984	19.2116	19.7751	18.0218	20.6452	20.0201	19.9087	20.0023	20.5491	19.6387	18.7816	20.4685	20.0126	20.5225	20.525	20.6099	19.3266	19.5867	19.6557	20.6584	19.8976	20.4366	19.6286	21.2255	19.4272	19.8572	20.5803	20.3722	20.5158	20.8676	20.1802	20.4752	19.9677	19.517
TG(53:5)_TG(17:0/18:2/18:3)	884.77	C56H98O6	Triacylglycerol	LMGL03010222		25.9775	29.443	28.252	26.7872	27.8196	27.4511	27.1701	26.5466	26.0018	27.8591	25.6131	26.2445	26.8772	26.7557	28.4615	27.4556	27.9968	27.2238	27.0331	26.6179	29.1105	27.3631	28.7698	26.7883	27.6687	28.3681	26.2941	27.1539	27.3319	28.7182	27.8656	27.9024	26.3038	27.2129	26.5952	26.4565	26.9069	26.7458	27.7319	26.6727	29.0202	26.8195	28.9094	27.1441
Myristoleic acid isomer2	225.186	C14H26O2	Fatty acid	HMDB0002000	C08322	23.7363	21.6028	20.6202	18.9326	21.8065	20.0363	22.2888	21.2036	19.9962	19.3256	23.4469	21.6858	20.4062	22.4673	23.2782	23.8475	21.5794	21.2905	22.4667	22.6406	22.451	23.3241	18.8547	21.1493	23.2804	23.0019	22.2807	21.8968	21.3705	20.8983	22.0636	22.3956	21.4041	21.1904	21.7145	19.55	22.6602	21.477	22.871	22.0368	20.7396	22.3545	18.2517	20.703
TG(53:5)_TG(17:1/18:1/18:3)	884.77	C56H98O6	Triacylglycerol	LMGL03010223		25.9698	29.4394	28.252	26.7951	27.82	27.4511	27.1548	26.5466	25.9739	27.8615	25.6083	26.2556	26.8872	26.7549	28.4581	27.4565	27.9975	27.2224	27.0305	26.6118	29.1107	27.3632	28.7697	26.7914	27.6687	28.3665	26.2975	27.1539	27.3319	28.7161	27.8653	27.8887	26.2396	27.2129	26.612	26.4734	26.9339	26.741	27.7319	26.6759	29.0266	26.8191	28.909	27.1355
TG(44:3)_TG(16:0/10:0/18:3)	762.661	C47H84O6	Triacylglycerol			19.4367	22.4276	20.8154	18.6911	21.269	20.3453	17.8562	19.5515	18.778	20.3828	18.2688	19.1997	19.4214	19.6421	20.15	19.8336	20.3731	19.9937	21.5021	19.6607	23.7047	19.9047	21.5032	19.0121	18.9251	19.9188	18.9793	19.056	20.7017	22.1698	19.1766	21.2205	19.2242	19.7419	19.4026	20.1264	20.4576	19.2347	20.75	20.1567	19.9185	19.814	22.325	21.4065
Behenic acid(FFA(22:0)	339.327	C22H44O2	Fatty acid	HMDB0000944	C08281	24.6829	25.0738	23.5706	24.4276	24.4195	24.859	24.8045	24.8911	24.3649	24.56	24.4374	24.5793	24.6593	24.4329	25.2118	24.3154	24.4172	24.0073	24.7813	25.1944	24.4769	24.286	24.4716	24.2769	24.6311	24.5963	24.2433	24.2941	24.6224	24.4227	24.329	24.0281	23.9188	24.366	24.2948	24.2644	24.57	24.3107	24.5626	24.4836	24.488	25.0198	24.3596	24.3844
DG(36:4)_DG(16:0/20:4)	634.54	C39H68O5	Diacylglycerol	HMDB0007113		20.2933	23.933	21.569	20.3771	21.0368	18.8196	19.9217	18.9243	19.0393	21.0116	20.2103	19.4676	19.2971	19.7769	21.1438	21.3638	20.737	20.2204	21.0731	19.725	22.6197	20.6439	21.0522	20.7571	19.5999	21.2294	19.5443	20.5141	20.0744	22.4326	20.4308	21.8171	19.7747	20.5981	19.8594	20.149	20.8354	20.3094	21.3351	20.0812	20.9275	18.9528	22.464	20.6921
Caprylic acid(FFA(8:0)	143.108	C8H16O2	Fatty acid	HMDB0000482	C06423	24.5197	23.4046	23.0581	22.0993	23.0461	22.5301	23.1788	22.9826	22.8078	22.3967	24.4572	23.0821	22.5643	23.0016	22.953	23.4031	22.7127	22.5472	22.7335	23.3282	23.2151	23.072	22.767	22.9258	23.1398	23.0847	22.752	23.0985	22.4118	22.6379	23.0377	22.984	23.0709	22.3243	22.9721	22.4008	23.0737	22.8003	23.3129	23.1146	23.2077	23.0774	22.3595	23.1866
TG(46:0e)_TG(16:0e/14:0/16:0)	782.76	C49H96O5	Triacylglycerol			14.7149	18.73	17.5591	18.2685	14.9963	16.0221	14.3939	16.7083	14.8649	16.6072	16.1287	16.0118	16.8605	15.7874	17.5723	18.9541	14.9155	16.6541	16.3136	16.5675	17.3849	16.0243	17.184	14.8329	16.8258	14.7418	14.2164	15.9678	21.0579	15.4777	17.0366	18.7199	14.6247	18.736	14.4171	14.7142	17.8082	16.8618	16.3096	18.1278	18.3408	16.9026	15.4969	16.7682
TG(54:7)_TG(18:1/18:3/18:3)/TG(18:2/18:2/18:3)	894.755	C57H96O6	Triacylglycerol	HMDB0049415		25.7375	29.9693	28.2418	27.3558	27.4206	26.0548	26.3448	25.1712	25.4155	27.4452	25.7134	27.0021	25.8955	27.2615	27.4529	28.9585	26.5652	26.7816	28.2751	26.6166	29.7106	27.6248	26.4535	27.1101	26.1034	27.3182	27.5468	26.8855	28.5234	28.6766	27.4409	29.2886	25.6932	28.1586	25.6133	27.6134	27.8909	27.489	27.2773	27.0121	25.8854	24.7527	28.5861	25.9136
PC(36:4)_PC(16:0/20:4)	782.569	C44H80NO8P	Glycerophosphocholine	HMDB0007982	C00157	32.8776	33.5298	33.1522	32.2398	32.9382	31.6181	32.7624	32.2576	32.2788	32.9361	33.7313	32.1648	32.1633	32.6018	33.0108	33.2582	33.9846	33.4182	34.1655	33.4552	32.9654	33.3656	32.4933	33.462	32.8264	33.4729	33.0425	33.5618	32.6773	33.6169	32.8524	33.1222	32.5239	33.6231	32.5905	32.451	33.4382	33.2263	32.977	33.5485	33.245	32.3029	33.1128	32.8395
TG(54:6)_TG(18:0/18:3/18:3)	896.77	C57H98O6	Triacylglycerol	HMDB0052887		30.1482	32.7685	30.6226	31.7164	30.7377	31.4213	30.0532	30.0445	30.8849	30.6669	29.0543	31.0129	31.1388	31.4343	32.985	32.0001	31.0656	30.88	31.3854	29.1822	32.5011	31.6379	30.3599	30.5124	30.0208	30.611	31.257	29.8711	31.9932	31.7241	30.6461	31.0275	30.0333	30.2469	29.7782	31.607	31.7332	30.9187	30.5227	29.3028	28.5027	30.3314	31.5651	29.1832
PE(40:5)_PE(18:0/22:5)	794.569	C45H80NO8P	Glycerophosphoethanolamine	HMDB0009010		19.1472	21.5861	20.7473	19.2568	21.208	19.7546	19.9928	19.4472	19.9808	21.0196	19.9129	19.1688	18.8414	19.5384	23.2652	20.2609	20.8147	21.1051	21.0049	18.114	21.404	20.1892	19.8557	19.3734	19.9957	21.532	19.0562	19.8873	21.0095	21.8638	20.723	21.5219	19.8537	20.2711	19.8659	20.1786	20.9125	20.671	21.04	20.6637	21.0541	19.6386	20.7185	20.1051
12(13)Ep-9-KODE	309.207	C18H30O4	Fatty acid	HMDB0013623		23.3779	21.9755	21.4965	25.7428	21.4879	21.9972	21.8029	24.5144	22.5848	22.4475	24.1582	23.0921	22.5806	22.5589	22.3617	25.1421	22.3557	21.605	23.6243	22.0216	21.8381	23.1782	26.0813	23.8731	22.5612	23.1473	22.1543	22.9011	22.2694	22.5276	21.7378	22.1571	21.4353	24.0796	22.2709	24.1412	22.9599	21.6136	22.7281	21.925	22.8008	22.2006	24.1336	23.3963
SM(d42:0)	817.716	C47H97N2O6P	Sphingomyelin	HMDB0012094	C00550	22.1608	21.8157	22.4059	21.9854	21.406	21.6187	21.9558	22.6759	21.6944	21.72	21.8747	22.3227	20.8957	21.1207	23.2811	21.7019	22.3549	21.1752	21.7944	22.3544	21.7993	22.3811	22.5536	22.5517	22.8569	22.7283	21.8997	22.3166	21.4986	22.0061	21.6232	21.8847	21.9304	21.9824	22.0489	21.3532	21.8432	21.7467	22.2064	21.6173	22.705	22.3082	21.5516	21.5478
TG(52:5)_TG(16:0/16:1/20:4)	870.755	C55H96O6	Triacylglycerol	HMDB0005380	C00422	24.6642	29.3795	26.0337	25.7836	26.9668	25.1305	24.3446	23.3611	23.3879	26.3741	24.3727	24.5297	23.6401	25.2136	27.0279	27.3008	26.2562	26.2502	27.7132	25.3323	27.8829	25.5553	26.8247	26.375	25.3739	27.6116	26.2691	26.1667	27.3733	29.6237	27.0093	27.7675	25.9252	25.3157	24.5389	25.5216	25.9096	26.6745	27.0335	25.3843	26.2839	24.8233	27.5201	26.113
SM(d34:1+pO)_SM(d34:1(OH))	719.57	C39H79N2O7P	Sphingomyelin			23.6874	23.0708	22.8892	22.7692	22.9928	22.7795	23.4503	23.109	22.3291	22.387	23.2464	23.0456	22.6231	22.6216	22.8559	22.8831	23.3639	22.851	23.285	23.05	21.7195	22.9905	23.225	23.1293	22.8665	22.6919	23.4211	23.1389	22.0677	23.2619	23.0339	22.5376	22.6257	23.5195	22.5545	22.3025	22.8167	22.9659	22.8825	23.5352	22.5788	23.1379	22.6029	23.0569
SM(d44:1)_SM(d20:1/24:0)	843.731	C49H99N2O6P	Sphingomyelin			21.971	21.4521	20.9369	21.2656	21.0511	20.8621	21.5384	21.6677	20.777	21.0409	21.4523	21.571	21.0706	20.8518	21.1942	21.2185	21.8334	21.3784	21.3212	21.5544	20.3956	21.4698	21.5494	21.2479	21.6074	21.1165	21.4238	21.7062	20.2322	21.5094	21.1393	21.1501	20.6729	21.5205	20.0896	20.8238	21.5931	21.2364	21.2577	21.931	21.5223	21.3047	20.886	21.4047
TG(58:9)_TG(18:1/18:2/22:6)	946.786	C61H100O6	Triacylglycerol	HMDB0050019		27.026	29.4311	28.8952	27.9214	28.416	27.7708	27.5183	26.1783	27.424	28.4977	27.3378	28.7878	26.9238	26.7929	28.463	29.7491	28.1865	28.2211	28.8484	28.2994	28.7049	28.3261	27.0046	28.2654	27.6252	28.2363	29.1422	27.5229	28.5767	28.2684	27.8206	29.6157	27.6099	29.4098	27.3484	29.5277	28.8691	28.7316	28.2314	28.2589	26.2051	26.2389	27.5516	26.5485
PE(30:0p)_PE(16:0p/14:0)	648.496	C35H70NO7P	Glycerophosphoethanolamine	HMDB0011335		18.7489	19.297	18.7082	16.4251	18.8191	16.1632	17.5241	17.4363	17.7577	18.9266	19.4137	19.1264	16.2858	18.1351	17.4258	18.9645	19.9576	18.7632	17.3541	16.2887	17.9847	16.617	19.3301	18.8205	18.2745	18.1769	17.26	17.6977	18.3996	18.6422	18.9392	17.2558	18.351	18.9812	18.3284	18.0631	17.8405	19.5583	18.6623	17.7794	17.7202	16.9661	17.652	19.3486
PC(42:4)_PC(20:3/22:1)	866.663	C50H92NO8P	Glycerophosphocholine	HMDB0008414	C00157	20.6029	21.3504	21.3066	20.1116	21.045	21.0584	20.7269	21.15	20.4719	21.0432	21.1548	20.5871	20.7762	21.3021	22.1616	21.4015	21.5535	21.1093	22.9354	21.6649	19.8925	20.8485	20.819	21.7463	21.3849	21.2689	21.8436	21.3727	20.6084	21.802	20.4777	20.9746	20.4461	22.181	20.2433	20.7214	21.7141	21.0311	21.8547	21.3605	20.7513	21.5115	21.7407	20.9498
PC(36:0e)_PC(20:0e/16:0)	776.653	C44H90NO7P	Glycerophosphocholine			20.4763	19.9432	19.678	18.8416	19.3886	20.0659	19.9001	20.6805	19.4052	19.4252	19.6343	19.4912	20.4436	20.092	20.5087	19.7289	20.1393	19.7919	19.9645	20.2597	16.4192	19.8229	20.048	19.7262	20.6776	19.8491	20.2144	19.8152	19.5262	20.526	19.3069	19.2464	19.6255	20.1153	19.1251	19.25	20.2708	20.0983	20.1326	20.0421	20.1432	20.5012	19.4229	20.047
TG(62:13)_TG(20:3/20:4/22:6)	994.786	C65H100O6	Triacylglycerol	HMDB0051335		20.3158	19.6149	22.0992	19.0998	21.1671	15.6049	19.9774	18.2628	20.5031	22.0068	22.3952	22.1677	18.4499	16.1889	19.8249	23.4059	20.9818	20.7676	23.0934	22.1593	20.0239	20.9541	20.0108	21.822	20.2945	21.4686	22.1394	20.4751	22.2853	21.0523	20.763	23.5679	20.058	23.495	20.6186	22.312	22.0609	22.1078	21.5652	21.7128	17.3199	17.9566	18.5263	19.4209
PC(36:2)_PC(18:1/18:1)	786.601	C44H84NO8P	Glycerophosphocholine	HMDB0008071	C00157	29.5753	30.4866	29.4889	28.816	29.4893	29.3463	29.4884	29.1636	29.3003	29.0955	29.2786	29.1039	29.2088	29.094	29.4936	29.3127	29.9676	29.5868	30.1465	29.3824	28.7657	29.7428	29.7063	29.8344	29.3354	29.5072	29.8591	29.6637	28.6308	30.2327	29.2705	29.2113	30.0645	30.4093	29.9604	29.3824	29.4421	29.3856	29.3798	30.127	29.6674	29.7326	29.3504	29.2644
PC(38:7)_PC(16:1/22:6)	804.554	C46H78NO8P	Glycerophosphocholine	HMDB0008023		30.0787	30.3819	30.2214	29.7107	30.0972	29.2167	30.0367	29.7161	29.7312	30.082	30.4011	29.6406	29.6291	29.9284	30.1666	30.2898	30.5013	30.1708	30.4984	30.2625	30.0742	30.2531	29.9518	30.371	30.0854	30.395	30.231	30.3601	30.0112	30.3415	30.1102	30.153	29.8458	30.3714	29.8968	29.8171	30.3521	30.2035	30.1292	30.3244	30.1974	29.7812	30.1626	30.0272
Cer(d38:1)_Cer(d18:1/20:0)	594.582	C38H75NO3	Ceramide	HMDB0004951	C00195	20.6925	21.3756	20.7897	20.6553	20.7875	21.3433	20.2574	20.4826	20.1945	20.3447	19.9759	20.5875	20.2984	20.5163	20.7894	21.2243	21.2157	20.1792	17.207	20.603	20.8872	20.5248	20.8468	20.3621	21.3544	21.1497	20.5663	20.0452	20.3512	21.0885	21.0323	19.9497	19.7173	20.6749	19.5434	20.111	20.9358	20.8671	21.0771	21.2679	20.9519	20.6521	20.5976	20.6075
TG(58:5)_TG(18:0/18:1/22:4)	954.848	C61H108O6	Triacylglycerol	HMDB0044956		20.8542	25.5901	23.7939	22.4795	23.2107	22.7217	22.7145	21.2163	21.5499	22.9519	21.1085	22.0133	22.0622	21.6282	24.5165	23.2685	22.2281	22.9397	23.5667	22.2856	23.731	22.3087	22.2374	22.2755	22.0936	23.3253	22.4514	22.1757	23.073	23.5922	23.0537	23.9277	22.1343	23.5844	21.9557	22.5918	22.8601	22.5573	23.0395	22.9469	22.9158	22.0716	23.71	21.6611
DG(38:3)_DG(18:0/20:3)1	664.587	C41H74O5	Diacylglycerol	HMDB0007448		19.1068	22.7437	20.9772	20.6632	20.373	19.8832	19.9434	19.1008	19.3937	20.4274	18.0802	19.967	19.3073	19.3244	21.7313	20.5711	20.4369	20.4263	20.5777	19.3438	21.0906	20.0516	20.0185	19.7855	19.8193	20.377	19.9666	20.253	19.9409	21.0588	20.0356	20.6529	19.3994	19.6875	19.1471	20.551	20.3909	19.9457	20.6517	19.3727	19.9227	20.1106	20.833	19.0018
LPC(20:3)	546.355	C28H52NO7P	Lysoglycerophosphocholine	HMDB0010393		24.8055	26.9921	24.7663	24.8665	24.1823	24.2655	24.4606	24.6839	24.5628	25.0129	24.4647	24.1986	25.5076	25.3729	24.7318	25.3274	25.18	23.4687	25.3736	24.7026	25.4456	24.8832	25.2464	25.2856	24.9367	25.4937	24.8052	24.5875	23.7237	25.8508	24.4992	24.5998	24.3848	25.2794	24.1384	25.1779	25.0324	25.0432	25.3444	24.9754	25.0532	24.5482	25.0582	25.4802
Myristic acid(FFA(14:0)	227.202	C14H28O2	Fatty acid	HMDB0000806	C06424	29.3296	29.3805	28.7068	27.8382	28.7873	27.613	28.6274	28.2877	27.9642	28.0159	28.6804	28.1844	27.5803	28.3582	28.4199	28.3557	28.3843	28.3619	28.5644	28.7802	28.7707	28.8632	27.6934	28.0007	28.7932	28.6715	27.732	28.3369	28.1055	28.2489	27.907	28.7302	28.4162	27.3291	28.2936	27.5321	28.6001	28.6421	28.884	29.0667	27.732	28.3932	27.9309	28.743
TG(50:4)_TG(16:0/16:1/18:3)	844.739	C53H94O6	Triacylglycerol	HMDB0044067		23.1881	28.7345	26.2442	24.4247	26.3517	23.8608	23.9	23.1621	22.8874	25.8788	22.6387	23.724	23.5791	24.7632	26.0231	25.5672	24.3586	24.8545	25.7961	23.8846	28.5288	25.2744	25.3411	24.418	24.0978	25.8304	24.0496	23.7765	25.5006	27.8364	25.1403	26.9521	23.8122	25.1754	23.3937	24.3214	25.2542	24.6958	26.1488	24.2546	25.6246	23.7129	28.0588	25.5869
PC(40:5)_PC(18:1/22:4)	836.616	C48H86NO8P	Glycerophosphocholine	HMDB0008087		22.7916	24.3234	22.7395	22.8971	22.6498	22.9805	22.8453	22.7621	22.5235	22.6444	22.9052	22.7039	22.9719	23.4127	23.0201	22.8463	23.6262	25.4744	23.8603	22.6947	22.4736	23.4667	23.464	24.1024	22.5379	22.6898	23.2334	22.6931	22.5036	23.5026	22.4813	22.5742	23.9189	22.6493	23.3721	23.2172	23.1922	22.869	23.462	22.907	22.3875	23.3144	23.1739	23.088
TG(55:8)_TG(15:0/18:2/22:6)	906.755	C58H96O6	Triacylglycerol	HMDB0043422		28.9594	30.7531	29.5941	29.7897	29.5019	30.0654	29.547	29.2768	29.4932	29.4425	28.5717	29.4732	29.6521	29.6868	30.5891	30.0336	29.6607	29.5832	29.5915	28.8858	30.2177	29.7077	29.5581	29.3656	29.3086	29.6737	29.7696	29.2589	29.7286	29.9687	29.5803	29.6198	29.4007	29.479	29.341	29.8517	29.7818	29.3945	29.5071	29.0564	29.2031	29.4382	29.8839	28.6173
TG(56:6e)_TG(16:0e/18:1/22:5)	910.822	C59H104O5	Triacylglycerol			18.4263	21.9258	20.3283	16.0826	19.8921	18.2478	19.1288	19.3866	19.4014	19.1567	19.5881	19.0363	19.9192	18.9285	19.0731	20.8896	19.6608	19.6349	20.5149	18.6413	19.5974	19.0604	19.1915	19.8402	18.5812	18.5772	19.2223	18.9068	20.16	20.2697	18.3177	19.8556	18.1289	21.6148	18.2308	18.95	20.6083	19.7049	19.6367	20.3381	20.1812	19.2284	18.9401	19.9466
PC(40:6)_PC(18:0/22:6)	834.601	C48H84NO8P	Glycerophosphocholine	HMDB0008727		30.8827	31.5339	30.7993	30.2547	30.9744	30.4548	30.9109	29.6812	30.1919	31.0041	30.9249	30.6194	29.7934	29.6881	30.1796	31.1421	31.4393	30.0448	31.0197	31.5528	30.4537	31.1246	30.9062	31.561	30.838	30.4975	31.0582	31.6204	30.5105	31.5288	30.7424	31.4004	30.3515	31.6441	30.1921	31.2269	30.8657	30.7314	30.9149	31.2283	29.9494	30.2331	29.89	30.0681
GlcCer(d36:1)_GlcCer(d16:1/20:0)	728.603	C42H81NO8	Neutral glycosphingolipid	LMSP0501AA50		20.0918	19.0857	18.5497	19.032	18.8703	18.8655	18.7566	19.6593	19.1285	18.121	19.5563	19.8843	18.9348	19.719	19.2256	18.6759	18.9262	19.4827	16.1895	19.2448	17.4815	20.0805	19.3903	19.6039	16.2785	19.3965	18.9824	17.6606	17.267	18.4122	18.3844	18.5718	19.1362	18.2445	18.958	17.9342	19.0014	19.0453	19.4285	18.8782	18.5536	19.5213	16.764	19.422
LPC(16:0e)	482.361	C24H52NO6P	Lysoglycerophosphocholine	LMGP01060010		23.6388	24.0543	23.6197	23.498	23.2618	23.891	23.5896	24.5289	24.0006	23.8571	23.7438	23.704	24.8392	24.4934	23.2455	24.5778	24.0603	23.1627	23.9489	23.5824	23.4568	23.1673	24.2574	23.7419	23.4705	23.5316	24.0925	23.7624	23.8555	24.4764	23.2806	23.519	23.0972	24.7572	23.0252	24.0069	24.1636	23.7096	23.811	24.2945	24.5052	23.5788	23.7618	24.1503
TG(56:4)_TG(18:1/18:1/20:2)	928.833	C59H106O6	Triacylglycerol	HMDB0049908		25.002	29.2932	26.9805	25.9293	26.8684	26.7883	26.213	24.4732	25.2349	26.4064	24.5706	26.1407	25.2824	25.8985	28.1498	26.9138	26.2292	26.3708	26.6227	25.3681	27.8647	23.1023	26.5818	25.7503	25.8241	26.6138	25.9868	25.3045	25.6483	27.4637	26.3703	27.1516	25.8372	26.4164	25.1155	26.2942	26.5883	26.2859	26.8288	25.646	26.4641	26.4	27.2572	24.8543
GlcCer(d41:1)	798.682	C47H91NO8	Neutral glycosphingolipid	LMSP0501AA32		22.7668	21.697	21.0673	21.1324	21.957	21.6125	21.356	21.6985	21.8125	21.1787	21.6527	22.1388	21.6512	21.5682	20.9784	21.8337	21.9574	21.9702	21.697	21.1969	20.6676	22.3644	22.3445	21.6752	20.9349	21.1508	21.4713	21.6001	20.9016	21.3807	21.6331	21.4299	20.8332	21.7293	20.8304	20.6388	21.8804	21.9392	21.9393	21.7561	21.748	22.332	20.9218	22.0722
TG(56:5)_TG(18:1/18:2/20:2)	926.817	C59H104O6	Triacylglycerol	HMDB0050008		26.8759	30.419	27.8817	28.0044	27.4479	28.0685	27.8035	27.0185	27.5144	27.737	26.2568	27.6929	27.6953	27.8695	29.6575	28.3101	28.1385	27.9779	28.0325	26.6719	28.8865	28.6736	27.4925	27.4497	27.0318	27.8961	27.8156	27.2661	27.7189	28.4183	27.4088	28.1684	27.5825	27.7747	27.5091	28.6415	28.2951	27.8363	27.9729	27.2481	27.2142	27.724	28.3934	26.6231
TG(46:5)_TG(10:0/18:2/18:3)	786.661	C49H84O6	Triacylglycerol			28.3041	27.3332	27.4661	27.1814	27.3729	27.9908	27.1816	27.7156	26.7696	27.395	27.6643	27.2792	27.5747	26.9117	27.9206	27.6204	27.9973	27.2413	28.0096	27.7639	26.6602	27.4789	27.775	27.9754	27.587	27.2838	27.6162	27.6008	26.8405	27.8475	26.9306	27.3791	26.2699	27.922	26.1535	27.3247	27.7343	27.8684	28.0013	27.9739	27.465	27.6536	27.5907	27.8955
TG(56:9)_TG(18:2/18:3/20:4)	918.755	C59H96O6	Triacylglycerol	HMDB0052682		25.1739	28.1454	26.1138	26.1486	25.6268	24.8802	24.4569	24.1519	24.6358	25.6707	24.9467	25.6926	25.3883	25.9848	26.1585	27.9248	25.4629	25.2819	27.175	25.5853	27.3241	26.3094	24.9306	26.1734	24.4232	25.0254	26.1435	24.8844	27.1705	26.7606	25.6531	27.2513	24.4715	26.3061	24.5304	26.5755	26.935	26.3996	25.4389	25.3787	23.5112	23.5489	26.509	24.8805
TG(55:6)_TG(19:1/18:2/18:3)	910.786	C58H100O6	Triacylglycerol	LMGL03016307		26.325	29.2687	28.0115	27.3087	27.5743	28.1217	28.0347	26.913	27.0017	27.5119	26.0143	26.8792	27.0885	27.2866	28.9823	27.8652	27.9499	27.6799	27.2545	26.8542	28.3406	27.3554	28.1069	27.0728	27.6715	28.0548	27.1857	27.5022	27.4868	28.4379	27.9212	27.5241	27.0209	28.0681	27.0959	27.3461	27.6131	27.1011	27.5989	27.2949	28.5838	27.281	28.0621	26.6076
TG(48:3)_TG(14:0/18:3/16:0)	818.723	C51H92O6	Triacylglycerol	HMDB0042543		23.9835	28.76	26.4361	24.683	26.5954	24.6017	24.5076	24.2644	23.899	26.0431	23.7484	24.4441	24.3753	25.2347	26.3482	25.5685	25.0342	24.9675	25.6888	23.9334	28.3181	25.6451	26.3019	24.6927	24.4996	25.2268	24.3265	24.0488	26.0102	29.1358	25.1665	26.8037	24.4194	25.2184	24.1573	24.6244	25.4371	24.8929	26.1814	24.4764	25.7126	24.8653	28.0542	25.8524
PC(40:6p)_PC(18:0p/22:6)	818.606	C48H84NO7P	Glycerophosphocholine	HMDB0008752	C00157	23.8686	24.4335	24.0771	23.0144	23.6689	23.5287	24.3775	24.4795	23.9674	23.6666	24.2871	23.7528	24.9685	24.1879	23.6533	24.723	24.8206	24.6598	25.0662	24.7105	23.2406	24.0004	24.5779	24.1832	24.3349	23.9231	24.5795	24.5355	24.0325	24.8659	23.6513	23.7555	23.2367	25.3438	23.363	23.5908	24.9645	24.1488	24.1519	25.4649	24.527	24.194	23.7704	24.2278
PC(36:2e)	772.621	C44H86NO7P	Glycerophosphocholine	HMDB0013418		25.6278	25.0362	25.8964	24.4028	25.0811	25.5085	25.642	26.2622	25.1992	24.6458	24.9496	25.8634	26.413	25.4486	24.7199	25.6259	25.5394	26.0456	25.9634	25.5852	25.1021	25.0285	26.1544	25.2917	25.65	24.7123	25.7365	25.2388	25.3944	26.0906	24.8624	24.7055	24.7221	25.7522	24.6186	24.8603	26.0022	25.4023	25.1356	25.9207	25.7851	26.1545	25.3148	25.9832
PC(40:7)_PC(18:1/22:6)	832.585	C48H82NO8P	Glycerophosphocholine	HMDB0008123		29.7294	29.4679	28.8801	28.2742	29.0282	29.0805	28.9516	28.6809	29.4531	28.8958	28.8731	29.3715	28.5477	28.4705	28.7891	29.4838	29.7613	28.9158	29.691	28.9202	28.1398	29.7295	29.3605	30.0126	29.142	28.7689	30.0854	29.4311	28.4161	29.7059	29.183	29.1495	29.3709	29.9833	29.3779	29.8439	29.6592	29.0431	28.6672	29.5549	27.4549	29.367	28.7185	28.5823
PE(35:2)_PE(17:1/18:1)	730.538	C40H76NO8P	Glycerophosphoethanolamine	LMGP02010572		23.6433	23.8079	23.7331	24.2439	24.2221	23.79	23.4253	23.7808	23.892	24.0569	23.9825	23.4789	24.2274	22.8501	24.3454	24.2658	24.3724	23.6822	24.0591	24.1037	23.5639	24.5395	23.9192	23.3765	23.6771	23.8587	23.9669	23.8826	21.2049	24.462	21.991	22.5366	23.2522	23.7535	23.3432	23.2759	23.5306	24.0782	23.0178	24.1732	24.2397	24.0045	23.4626	23.9468
TG(49:4)_TG(14:0/20:4/15:0)mixture	830.723	C52H92O6	Triacylglycerol	HMDB0042632		21.174	23.1618	22.1277	21.0446	22.8389	20.3035	20.4486	22.198	19.7691	22.7221	19.8575	21.5509	19.9662	19.7966	20.4064	23.8095	20.3606	21.7687	22.5023	21.1846	23.355	21.4022	20.7123	21.1814	21.2621	21.5229	20.3451	20.7025	22.1739	24.6771	21.5806	22.0062	19.8382	21.513	20.7513	20.5036	22.1962	21.9749	20.5687	21.2788	20.4866	19.6839	23.5604	21.0559
PC(36:3)_PC(18:1/18:2)	784.585	C44H82NO8P	Glycerophosphocholine	HMDB0008105		30.8914	32.5056	31.3581	30.6223	30.8839	31.4575	30.9861	30.6872	30.3548	30.8802	30.2648	30.5499	30.8092	31.0158	31.5485	31.2508	31.5041	31.389	31.9129	31.4623	31.3005	31.6084	31.6229	31.6114	31.4882	31.5626	30.9635	31.3352	30.588	32.2928	31.041	31.291	30.561	31.206	30.5053	30.5314	31.3414	31.3249	31.8003	31.2252	31.3758	31.8284	31.0988	30.9808
SM(d42:4)	809.653	C47H89N2O6P	Sphingomyelin			27.7612	26.3668	26.3328	27.1299	26.8276	26.7103	26.6821	26.141	26.6816	26.3873	27.7959	26.6789	26.0899	26.5407	25.734	26.7304	28.0957	27.0931	27.5571	27.0267	25.9468	27.48	27.7104	27.8125	25.682	26.3911	26.763	26.9421	25.6959	26.5467	26.0395	26.8413	27.1654	26.8982	27.0359	26.5748	26.4602	27.0232	26.9252	27.2432	26.0667	26.6883	26.2574	27.1466
DG(38:5)_DG(18:3/20:2)	660.556	C41H70O5	Diacylglycerol	HMDB0007312		19.3847	23.5725	21.408	21.4745	20.8944	19.6013	20.4635	19.4707	19.5635	21.0611	18.6236	20.5158	20.2452	20.8793	21.8929	21.7889	21.0276	20.3837	21.7703	19.8738	22.2893	21.1479	20.0786	20.5035	20.131	21.463	20.717	20.3511	20.8615	22.0195	20.5401	22.1073	19.6641	20.2259	19.3979	21.0875	21.259	20.7626	21.6095	19.5076	19.5068	20.0898	21.3975	19.5155
PC(40:2)_PC(18:1/22:1)	842.663	C48H92NO8P	Glycerophosphocholine	HMDB0008085		22.3425	22.6346	23.071	21.5375	22.2618	23.4563	21.9431	22.7273	21.8737	22.1905	21.8842	22.2557	22.75	22.2385	23.409	22.8929	22.4935	22.2142	23.7121	22.7759	21.2027	22.1239	22.7281	23.1333	22.7678	22.1917	23.1055	22.7192	22.0242	22.8971	23.1074	21.9048	22.0727	22.9288	21.7526	22.6195	22.4634	22.1081	22.7911	22.4574	21.8595	23.4488	22.5979	22.2155
TG(56:10)_TG(16:0/20:5/20:5)	916.739	C59H94O6	Triacylglycerol	HMDB0044581		21.1508	24.5681	23.7907	23.0271	23.6438	22.4425	21.9171	20.8158	21.8775	23.4404	21.2819	23.3029	21.9073	21.9271	23.0062	24.6947	22.6542	22.6119	24.9021	23.0805	24.0491	23.1369	21.7179	23.1646	21.5908	24.0307	23.9486	21.7516	23.7844	24.1769	22.5345	25.3881	21.5652	24.5958	21.3144	24.265	23.6459	23.5991	23.4995	23.1754	19.6368	20.9085	21.4832	20.9527
PC(38:6p)	790.575	C46H80NO7P	Glycerophosphocholine	HMDB0011229		25.5551	26.194	25.9441	24.7539	25.6578	25.1603	25.8281	26.468	25.7839	25.6174	26.0825	25.4613	26.8263	26.0806	25.3314	26.9917	26.9123	26.4214	27.3543	27.1315	25.5298	25.7106	26.6516	26.1748	25.734	25.6346	26.718	26.7964	26.0312	27.4058	25.5359	25.7716	25.1885	27.6107	25.1502	25.5207	26.4969	26.1107	26	27.4483	27.0729	25.776	25.37	26.2022
TG(50:2)_TG(16:0/16:0/18:2)	848.77	C53H98O6	Triacylglycerol	HMDB0005362		30.2848	32.9894	31.6982	30.5257	31.6947	31.0276	30.3569	30.2136	29.7672	31.39	29.9875	30.5399	30.1162	30.2977	32.0403	31.1242	30.9203	30.9839	30.4932	29.8224	33.3247	31.5553	31.4603	30.682	30.9984	31.8171	29.9684	30.4469	30.3113	32.456	30.3897	31.6126	29.7662	29.6109	29.9339	30.0821	30.696	30.5123	31.6828	30.0306	31.8721	30.6328	32.5725	30.8687
PC(38:4e)	796.621	C46H86NO7P	Glycerophosphocholine	HMDB0013420		26.9553	27.4447	27.1575	26.2543	26.8604	26.778	27.502	27.6757	27.1034	26.9601	27.4054	26.9154	28.0187	27.364	26.9162	27.6956	27.752	27.7719	27.957	27.6902	26.546	27.174	27.5501	27.2449	27.4202	27.0299	27.6544	27.5677	27.2413	27.8095	26.7883	26.8791	26.5062	28.2566	26.5921	26.7933	28.0157	27.3421	27.3236	28.3239	27.6128	27.3817	26.9868	27.3665
PC(34:1e)	746.606	C42H84NO7P	Glycerophosphocholine			21.1476	20.7069	20.6124	19.7279	20.6528	20.5625	21.0558	21.2128	20.6328	20.6483	21.1952	20.8614	21.2802	20.6249	20.2995	21.3415	21.4859	20.964	21.2899	21.432	19.8401	20.9032	21.1235	20.6756	21.278	20.7513	21.3741	21.1613	20.2735	20.9958	20.2332	20.5862	20.7686	21.6703	20.8688	20.5579	21.1987	20.7353	20.8269	21.8268	20.9793	20.934	20.2475	20.6801
TG(52:3)_TG(16:0/18:1/18:2)	874.786	C55H100O6	Triacylglycerol	HMDB0005384		33.2343	35.7589	34.2645	34.088	34.228	34.1853	34.1321	33.2093	33.4473	34.0881	32.9148	33.7402	33.3138	33.8089	35.3635	34.2813	34.0622	34.0433	33.8009	32.8878	35.4019	34.31	33.8425	33.4815	33.8424	34.3851	33.7481	33.8626	34.0929	35.0422	34.1731	34.4529	33.458	33.4708	33.3849	33.8284	34.3035	33.8867	34.2125	33.3393	34.2382	33.7487	34.736	33.1576
TG(52:3)_TG(18:0/16:0/18:3)	874.786	C55H100O6	Triacylglycerol	HMDB0044474		33.2343	35.7589	34.2645	34.088	34.228	34.1853	34.1321	33.2093	33.4473	34.0881	32.9148	33.7402	33.3138	33.8089	35.3635	34.2813	34.0622	34.0433	33.8009	32.8878	35.4019	34.31	33.8425	33.4815	33.8424	34.3851	33.7481	33.8626	34.0929	35.0422	34.1731	34.4529	33.458	33.4708	33.3849	33.8284	34.3035	33.8867	34.2125	33.3393	34.2382	33.7487	34.736	33.1576
Cer(d42:1)_Cer(d18:1/24:0)	650.645	C42H83NO3	Ceramide	HMDB0004956	C00195	26.0572	26.1582	25.4909	25.1951	25.4822	25.7441	25.1518	25.5495	24.6979	25.1199	25.144	25.4968	25.5875	24.8151	26.3866	25.5399	25.6832	24.4709	25.9916	25.3676	25.4247	25.5408	25.3052	25.4706	25.8645	25.62	25.1241	25.3284	25.0044	25.9233	25.5397	24.9443	24.3549	25.4461	24.0685	24.8709	25.7476	25.4439	25.9376	25.1963	25.7185	25.6462	25.6502	25.393
[truncated: 159 more rows]
[truncated: 31 more columns]

## Sheet: Sup Table6 modules_relationship
modules	MEblack	MEpink	MEmagenta	MEbrown	MEturquoise	MEyellow	MEred	MEblue	MEgreen	MEgrey
MEblack	cor=1;p-value=0	cor=0.1864;p-value=0.1402	cor=-0.2564;p-value=0.0409	cor=-0.0139;p-value=0.9132	cor=0.0686;p-value=0.5902	cor=0.0997;p-value=0.4334	cor=-0.2317;p-value=0.0654	cor=-0.1945;p-value=0.1235	cor=-0.0582;p-value=0.6478	cor=0.5898;p-value=0
[truncated: 9 more rows]

## Sheet: Sup Table7 pink-module
Metabolites	connectivity
[truncated: 46 more rows]

## Sheet: Sup Table8 magenta-module
Metabolites	connectivity
[truncated: 44 more rows]

[truncated: 4 more sheets: Sup Table9 pink_DSPC, Sup Table10 magenta_DSPC, Sup Table11 untargeted heatmap, Sup Table12 targeted BA]
